# Supplementary material for: Greenhouse gas emissions from global production and use of nitrogen synthetic fertilisers in agriculture
Source: Sci Rep. 2022 Aug 25;12:14490. doi: 10.1038/s41598-022-18773-w (PMC9411506; doi:10.1038/s41598-022-18773-w)
Supplement: Supplementary file 1 — Supplementary Information. [file 41598_2022_18773_MOESM1_ESM.xlsx]

## Sheet: Index
Greenhouse gas emissions from global production and use of nitrogen synthetic fertilisers in agriculture Stefano Menegat1, Alicia Ledo2, Reyes Tirado3 1 Department of Economics and Statistics, University of Turin, IT.stefano.menegat@unito.it 2 Freelance scientist. alicialedo@gmail.com 3 Greenpeace Research Laboratories, University of Exeter, UK .reyes.tirado@greenpeace.org
Supplementary materials - Index
Supplementary Table S1. N fertiliser products included in the study
Supplementary Table S2. N fertiliser consumption per country and product type
Supplementary Table S3. Dataset of empirical paired-plots measurements of N2O-N direct field emissions
Supplementary Table S4. Historical trends of population, cropland, and N applied in the form of synthetic N fertiliser
Supplementary Table S5. N fertiliser production per country (tN) and exports as percentage of production
Supplementary Table S6. N2O EFs and estimated direct and indirect field emissions
Supplementary Table S7. Regional and global direct field EFs estimated in this study
Supplementary Table S8. Countries’ regional classification in Agrifootprint 6.0 and other datasets
Supplementary Fig. S1. Comparison between Agrifootprint 6.0 and Brentrup et al. (2018) EFs

## Sheet: Table S1
Table S1. N fertiliser products included in the study. Source: Agrifootprint 6.0
Ammonia, as 100% NH3 (NPK 82-0-0)
Ammonium nitrate, as 100% (NH4)(NO3) (NPK 35-0-0)
Ammonium sulfate, as 100% (NH4)2SO4 (NPK 21-0-0)
Calcium ammonium nitrate (CAN), (NPK 26.5-0-0)
Di ammonium phosphate, as 100% (NH3)2HPO4 (NPK 22-57-0)
Liquid urea-ammonium nitrate solution (NPK 30-0-0)
NPK compound (NPK 15-15-15)
Urea, as 100% CO(NH2)2 (NPK 46.6-0-0)

## Sheet: Table S2
Table S2. N fertiliser consumption per country and product type. Reference year: 2018. Sources as indicated in table
	Total N consumed	Ammonia dir. applic. (N)	Ammonium nitrate (N)	Ammonium sulphate (N)	Calc. amm. nitrate (N)	Nitrogen solutions (N)	Other N straight (N)	Urea (N)	Ammonium phosphate (N)	N K compound (N)	N P K compound (N)	Other NP (N)	Notes
Unit	tN	.	.	.	.	.	.	.	.	.	.	.	.
Source	FAOSTAT	IFASTAT	IFASTAT	IFASTAT	IFASTAT	IFASTAT	IFASTAT	IFASTAT	IFASTAT	IFASTAT	IFASTAT	IFASTAT	.
Afghanistan	46614	0.00%	0.00%	0.00%	0.00%	0.00%	0.00%	91.88%	3.04%	0.00%	0.00%	5.07%
Albania	24769	0.00%	23.60%	0.00%	0.00%	0.00%	0.00%	62.55%	5.24%	0.00%	8.61%	0.00%
Algeria	70200	0.00%	18.54%	7.01%	1.06%	0.00%	0.00%	35.45%	7.11%	0.29%	30.45%	0.10%
American_Samoa
Andorra
Angola	21942	0.00%	15.52%	7.10%	2.43%	0.00%	0.00%	33.72%	9.82%	0.00%	31.40%	0.00%	2)
Anguilla
Antigua_and_Barbuda	9
Argentina	1160520	0.00%	0.00%	2.26%	3.02%	15.32%	0.60%	64.99%	12.13%	0.07%	1.09%	0.52%
Armenia	90106	0.00%	67.31%	0.00%	0.00%	0.00%	0.00%	27.88%	0.00%	0.96%	3.85%	0.00%
Aruba
Australia	1411216	1.58%	0.00%	7.29%	0.00%	10.99%	1.05%	61.61%	12.90%	0.79%	1.43%	2.38%
Austria	113136	0.00%	0.00%	4.65%	57.02%	1.74%	4.84%	12.58%	4.74%	0.48%	4.26%	9.68%
Azerbaijan	118934	0.00%	78.35%	1.76%	0.00%	0.00%	0.00%	4.93%	10.04%	0.00%	4.93%	0.00%
Bahamas	1989	0.00%	14.80%	11.38%	0.00%	0.00%	0.00%	48.32%	14.18%	0.00%	11.31%	0.00%	4)
Bahrain	1779	0.00%	0.00%	3.55%	0.11%	0.00%	0.00%	8.44%	4.99%	0.00%	82.91%	0.00%	6)
Bangladesh	1330580	0.00%	0.00%	0.00%	0.00%	0.00%	0.00%	89.00%	10.00%	0.00%	0.00%	0.00%
Barbados	230	0.00%	14.80%	11.38%	0.00%	0.00%	0.00%	48.32%	14.18%	0.00%	11.31%	0.00%	4)
Belarus	404895	10.13%	0.00%	11.07%	0.00%	27.12%	0.00%	45.97%	4.97%	0.00%	0.74%	0.00%
Belgium	174798	0.00%	0.00%	1.60%	48.94%	36.17%	2.13%	5.85%	1.06%	0.53%	3.19%	0.53%
Belize	10704	0.00%	14.80%	11.38%	0.00%	0.00%	0.00%	48.32%	14.18%	0.00%	11.31%	0.00%	4)
Benin	48059	0.00%	15.52%	7.10%	2.43%	0.00%	0.00%	33.72%	9.82%	0.00%	31.40%	0.00%	2)
Bermuda	32	0.00%	14.80%	11.38%	0.00%	0.00%	0.00%	48.32%	14.18%	0.00%	11.31%	0.00%	4)
Bhutan	1508	0.00%	23.64%	2.38%	0.00%	0.00%	0.00%	49.05%	1.90%	0.00%	23.03%	0.00%	3)
Bolivia_(Plurinational_State_of)	18413	0.00%	14.80%	11.38%	0.00%	0.00%	0.00%	48.32%	14.18%	0.00%	11.31%	0.00%	4)
Bosnia_and_Herzegovina	69453	0.00%	10.19%	0.31%	42.90%	0.00%	0.00%	24.38%	0.00%	0.00%	22.22%	0.00%
Botswana	12645	0.00%	15.52%	7.10%	2.43%	0.00%	0.00%	33.72%	9.82%	0.00%	31.40%	0.00%	2)
Brazil	4593940	0.00%	9.66%	11.04%	3.55%	0.00%	0.34%	59.10%	12.42%	0.19%	3.55%	0.15%
British_Virgin_Islands
Brunei_Darussalam	243
Bulgaria	339329	0.00%	52.31%	1.02%	2.79%	6.71%	1.12%	24.98%	4.28%	0.10%	3.84%	2.85%
Burkina_Faso	56655	0.00%	15.52%	7.10%	2.43%	0.00%	0.00%	33.72%	9.82%	0.00%	31.40%	0.00%	2)
Burundi	13457	0.00%	15.52%	7.10%	2.43%	0.00%	0.00%	33.72%	9.82%	0.00%	31.40%	0.00%	2)
Cabo_Verde
Cambodia	127806	0.00%	23.64%	2.38%	0.00%	0.00%	0.00%	49.05%	1.90%	0.00%	23.03%	0.00%	3)
Cameroon	46509	0.00%	0.00%	17.32%	0.00%	0.00%	0.33%	55.23%	7.84%	0.00%	19.28%	0.00%
Canada	2769000	16.34%	0.84%	6.79%	0.00%	13.07%	0.95%	51.84%	7.58%	0.06%	0.00%	2.52%
Cayman_Islands
Central_African_Republic	86
Chad
Channel_Islands
Chile	205523	0.00%	0.50%	1.61%	5.08%	1.91%	0.00%	75.38%	10.30%	3.42%	0.70%	1.11%
China
China,_Hong_Kong_SAR
China,_Macao_SAR
China,_mainland	28141472	0.00%	0.00%	0.22%	0.06%	0.02%	4.52%	30.79%	7.72%	0.33%	56.16%	0.16%
China,_Taiwan_Province_of	143709	0.00%	0.35%	24.59%	0.61%	0.00%	3.21%	33.28%	4.87%	0.17%	32.93%	0.00%
Colombia	490329	0.00%	0.00%	7.71%	1.15%	0.27%	4.01%	59.02%	11.65%	0.02%	15.79%	0.37%
Comoros
Congo	328	0.00%	15.52%	7.10%	2.43%	0.00%	0.00%	33.72%	9.82%	0.00%	31.40%	0.00%	2)
Cook_Islands	12
Costa_Rica	96212	0.00%	20.08%	7.40%	3.55%	0.00%	0.00%	58.62%	9.63%	0.20%	0.00%	0.51%
Côte_d'Ivoire	36966	0.00%	0.00%	9.27%	0.32%	0.00%	0.00%	58.47%	8.95%	0.00%	23.00%	0.00%
Croatia	99420	0.00%	0.52%	0.78%	31.62%	0.44%	0.00%	43.64%	0.00%	0.00%	23.00%	0.00%
Cuba	40019	0.00%	29.71%	2.00%	0.00%	0.00%	0.00%	43.43%	0.00%	0.00%	24.86%	0.00%
Cyprus	7774	0.00%	32.43%	0.00%	0.00%	0.00%	0.00%	35.14%	0.00%	0.00%	32.43%	0.00%
Czechia	351780	0.00%	0.00%	11.14%	36.02%	22.37%	5.89%	19.81%	0.97%	0.03%	3.01%	0.77%
Democratic_People's_Republic_of_Korea		0.00%	0.00%	1.53%	0.00%	0.00%	0.00%	83.47%	0.62%	0.00%	14.37%	0.00%	1)
Democratic_Republic_of_the_Congo	9671	0.00%	15.52%	7.10%	2.43%	0.00%	0.00%	33.72%	9.82%	0.00%	31.40%	0.00%	2)
Denmark	223929	0.00%	1.97%	4.09%	44.12%	17.09%	5.54%	0.00%	1.50%	2.38%	22.27%	1.04%
Djibouti
Dominica	50	0.00%	14.80%	11.38%	0.00%	0.00%	0.00%	48.32%	14.18%	0.00%	11.31%	0.00%	4)
Dominican_Republic	89635	0.00%	3.94%	18.92%	0.00%	0.00%	0.00%	60.32%	10.25%	0.00%	6.44%	0.13%
Ecuador	219923	0.00%	10.67%	7.18%	0.46%	0.00%	1.76%	67.37%	7.77%	0.88%	3.49%	0.42%
Egypt	1245300	0.00%	26.84%	3.77%	0.00%	0.31%	0.00%	67.97%	0.13%	0.00%	0.97%	0.01%
El_Salvador	54274	0.00%	0.79%	80.58%	0.00%	0.00%	0.00%	0.00%	0.00%	18.64%	0.00%	0.00%
Equatorial_Guinea
Eritrea	4650	0.00%	15.52%	7.10%	2.43%	0.00%	0.00%	33.72%	9.82%	0.00%	31.40%	0.00%	2)
Estonia	38867	0.00%	44.29%	0.69%	22.15%	2.20%	7.84%	0.00%	0.55%	0.00%	22.01%	0.28%
Eswatini
Ethiopia	420138	0.00%	0.00%	0.00%	0.00%	0.00%	0.00%	64.73%	0.00%	0.00%	0.00%	35.27%
Falkland_Islands_(Malvinas)
Faroe_Islands
Fiji	3004	0.00%	8.70%	57.97%	0.00%	0.00%	0.00%	10.14%	15.94%	0.00%	7.25%	0.00%	5)
Finland	138385	0.00%	0.00%	0.00%	28.26%	0.00%	0.00%	0.00%	0.00%	0.00%	71.74%	0.00%
France	2248277	0.00%	22.44%	1.03%	11.88%	33.04%	2.70%	20.16%	2.56%	0.47%	3.86%	1.85%
French_Guiana
French_Polynesia	237
Gabon	6213	0.00%	15.52%	7.10%	2.43%	0.00%	0.00%	33.72%	9.82%	0.00%	31.40%	0.00%	2)
Gambia	2007	0.00%	15.52%	7.10%	2.43%	0.00%	0.00%	33.72%	9.82%	0.00%	31.40%	0.00%	2)
Georgia	14889	0.00%	20.33%	0.81%	0.00%	0.00%	0.00%	78.46%	0.00%	0.41%	0.00%	0.00%
Germany	1342284	0.00%	0.00%	5.30%	37.50%	10.09%	21.91%	17.59%	2.41%	0.07%	3.76%	1.38%
Ghana	65200	0.00%	15.52%	7.10%	2.43%	0.00%	0.00%	33.72%	9.82%	0.00%	31.40%	0.00%	2)
Gibraltar
Greece	179436	0.00%	18.52%	5.68%	3.98%	0.00%	11.36%	17.05%	0.57%	0.57%	25.80%	16.48%
Greenland
Grenada
Guadeloupe
Guam
Guatemala	172848	0.00%	20.33%	16.52%	1.91%	0.00%	0.00%	48.07%	4.76%	0.37%	3.65%	4.39%
Guinea	7055	0.00%	15.52%	7.10%	2.43%	0.00%	0.00%	33.72%	9.82%	0.00%	31.40%	0.00%	2)
Guinea-Bissau
Guyana	19817	0.00%	14.80%	11.38%	0.00%	0.00%	0.00%	48.32%	14.18%	0.00%	11.31%	0.00%	4)
Haiti
Honduras	122752	0.00%	14.80%	11.38%	0.00%	0.00%	0.00%	48.32%	14.18%	0.00%	11.31%	0.00%	4)
Hungary	424277	0.00%	8.69%	1.94%	50.43%	13.83%	1.49%	7.70%	1.49%	0.00%	13.43%	0.99%
Iceland	11743	0.00%	0.00%	0.00%	0.00%	0.00%	0.00%	0.00%	0.00%	0.00%	75.93%	24.07%
India	17628200	0.00%	0.00%	0.65%	0.00%	0.00%	0.03%	81.94%	9.40%	0.00%	2.50%	5.47%
Indonesia	3237087	0.00%	0.00%	11.12%	0.05%	0.00%	0.00%	72.51%	1.73%	0.04%	14.20%	0.36%
Iran_(Islamic_Republic_of)	564912	0.00%	2.61%	1.77%	0.00%	0.00%	0.00%	93.73%	1.70%	0.00%	0.17%	0.02%
Iraq	173014	0.00%	0.00%	0.00%	0.00%	0.00%	0.00%	72.15%	25.40%	0.00%	0.77%	1.68%
Ireland	395825	0.00%	2.24%	1.30%	46.71%	0.07%	4.99%	12.98%	7.13%	0.84%	23.57%	0.17%
Isle_of_Man
Israel	50200	0.00%	0.00%	7.13%	0.00%	12.63%	21.59%	54.38%	1.43%	0.00%	2.85%	0.00%
Italy	594767	0.00%	4.96%	4.40%	12.63%	1.08%	3.02%	58.42%	4.55%	0.67%	9.09%	1.18%
Jamaica	3705	0.00%	14.80%	11.38%	0.00%	0.00%	0.00%	48.32%	14.18%	0.00%	11.31%	0.00%	4)
Japan	369400	0.00%	0.08%	15.13%	0.00%	0.00%	2.38%	28.94%	15.24%	1.49%	36.74%	0.00%
Jordan	19918	0.00%	0.00%	31.88%	0.00%	0.00%	0.00%	14.49%	28.99%	11.59%	13.04%	0.00%
Kazakhstan	81005	0.00%	57.48%	7.77%	0.41%	6.21%	0.00%	15.94%	10.06%	0.08%	2.04%	0.00%
Kenya	118814	0.00%	0.00%	2.08%	21.23%	0.00%	1.68%	20.03%	33.92%	0.00%	18.44%	2.63%
Kiribati
Kuwait	2500	0.00%	0.00%	0.00%	0.00%	0.00%	0.00%	80.00%	0.00%	0.00%	20.00%	0.00%
Kyrgyzstan	24953	0.00%	85.71%	1.71%	0.00%	0.00%	0.00%	0.00%	7.43%	0.00%	5.14%	0.00%
Lao_People's_Democratic_Republic
Latvia	74540	0.00%	31.88%	7.73%	8.21%	5.89%	1.93%	8.70%	1.55%	0.00%	14.78%	19.32%
Lebanon	16926	0.00%	0.65%	28.10%	16.34%	0.00%	0.00%	17.65%	4.58%	1.96%	29.41%	1.31%
Lesotho
Liberia
Libya	15100	0.00%	0.00%	0.00%	0.00%	0.00%	0.00%	49.01%	47.02%	0.00%	3.97%	0.00%
Liechtenstein
Lithuania	159433	0.00%	31.82%	21.65%	4.14%	20.39%	0.00%	5.80%	2.07%	0.00%	12.69%	1.44%
Luxembourg	13038
Madagascar	28693	0.00%	15.52%	7.10%	2.43%	0.00%	0.00%	33.72%	9.82%	0.00%	31.40%	0.00%	2)
Malawi	88085	0.00%	15.52%	7.10%	2.43%	0.00%	0.00%	33.72%	9.82%	0.00%	31.40%	0.00%	2)
Malaysia	386878	0.00%	0.00%	34.65%	0.00%	0.00%	7.27%	32.71%	3.76%	0.20%	19.95%	1.45%
Maldives	406
Mali	102991	0.00%	15.52%	7.10%	2.43%	0.00%	0.00%	33.72%	9.82%	0.00%	31.40%	0.00%	2)
Malta	1298
Marshall_Islands
Martinique
Mauritania		0.00%	25.69%	9.17%	0.00%	0.00%	0.00%	0.92%	4.59%	0.00%	59.63%	0.00%
Mauritius	7409
Mayotte
Mexico	1331837	16.67%	0.84%	15.28%	2.24%	2.29%	2.59%	48.00%	7.18%	0.87%	1.44%	2.60%
Micronesia_(Federated_States_of)
Mongolia	40519	0.00%	23.64%	2.38%	0.00%	0.00%	0.00%	49.05%	1.90%	0.00%	23.03%	0.00%	3)
Montenegro	1255
Montserrat
Morocco	211000	0.00%	37.91%	10.81%	3.89%	0.00%	0.00%	21.33%	21.33%	0.00%	4.74%	0.00%
Mozambique	26508	0.00%	15.52%	7.10%	2.43%	0.00%	0.00%	33.72%	9.82%	0.00%	31.40%	0.00%	2)
Myanmar	271304	0.00%	0.00%	25.72%	0.00%	0.00%	0.00%	58.29%	1.45%	0.03%	11.45%	3.06%
Namibia	20357	0.00%	15.52%	7.10%	2.43%	0.00%	0.00%	33.72%	9.82%	0.00%	31.40%	0.00%	2)
Nauru	0
Nepal	127251	0.00%	0.29%	0.00%	0.00%	0.00%	0.00%	84.34%	15.37%	0.00%	0.00%	0.00%
Netherlands	208797	0.00%	0.00%	1.16%	67.90%	12.40%	5.79%	5.21%	0.58%	1.74%	1.74%	3.48%
Netherlands_Antilles_(former)
New_Caledonia	562
New_Zealand	458000	0.00%	0.00%	14.26%	0.73%	0.00%	0.00%	70.75%	11.82%	0.00%	1.33%	1.11%
Nicaragua	48310	0.00%	7.62%	8.80%	0.00%	0.00%	0.00%	68.62%	4.40%	0.00%	10.26%	0.29%
Niger	6441	0.00%	15.52%	7.10%	2.43%	0.00%	0.00%	33.72%	9.82%	0.00%	31.40%	0.00%	2)
Nigeria	436400	0.00%	0.00%	0.85%	0.00%	0.00%	0.21%	79.95%	3.83%	0.00%	12.10%	3.07%
Niue
Norfolk_Island
North_Macedonia	17914	0.00%	33.81%	0.00%	12.23%	0.00%	0.00%	27.34%	0.72%	0.00%	24.46%	1.44%
Northern_Mariana_Islands
Norway	102393	0.00%	0.94%	0.00%	24.37%	0.00%	2.82%	0.09%	0.00%	1.22%	70.56%	0.00%
Oman	10284	0.00%	0.00%	3.55%	0.11%	0.00%	0.00%	8.44%	4.99%	0.00%	82.91%	0.00%	6)
Pakistan	3446922	0.00%	0.00%	0.36%	0.00%	0.00%	0.00%	84.06%	12.17%	0.00%	0.25%	3.17%
Palau
Palestine
Panama	11618	0.00%	14.80%	11.38%	0.00%	0.00%	0.00%	48.32%	14.18%	0.00%	11.31%	0.00%	4)
Papua_New_Guinea	31736
Paraguay	133104	0.00%	0.00%	1.89%	0.00%	0.00%	4.37%	18.65%	8.74%	0.00%	59.50%	6.85%
Peru	246046	0.00%	19.22%	13.18%	0.00%	0.00%	0.77%	50.12%	13.91%	0.35%	2.46%	0.00%
Philippines	649676	0.00%	0.00%	17.68%	0.00%	0.00%	0.83%	63.03%	3.24%	0.46%	10.59%	4.17%
Pitcairn_Islands
Poland	994100	0.00%	38.03%	3.82%	10.88%	4.75%	0.10%	26.34%	1.71%	0.00%	14.26%	0.11%
Portugal	101282	0.00%	0.00%	2.05%	37.21%	8.21%	16.42%	8.62%	1.37%	1.64%	23.26%	1.23%
Puerto_Rico
Qatar	1500	0.00%	0.00%	0.00%	0.00%	0.00%	0.00%	66.67%	0.00%	0.00%	33.33%	0.00%
Republic_of_Korea	216141	0.00%	0.00%	0.98%	0.00%	0.00%	0.00%	68.49%	0.00%	0.39%	30.14%	0.00%
Republic_of_Moldova	63751	0.00%	47.31%	3.77%	0.00%	0.00%	0.00%	32.57%	3.54%	0.00%	9.49%	3.31%
Réunion
Romania	468639	0.00%	30.17%	2.26%	11.42%	3.33%	1.33%	27.32%	6.03%	0.02%	9.82%	8.30%
Russian_Federation	1542017	0.00%	61.24%	3.51%	0.57%	7.34%	0.00%	10.54%	3.69%	0.05%	11.80%	1.26%
Rwanda	7561	0.00%	15.52%	7.10%	2.43%	0.00%	0.00%	33.72%	9.82%	0.00%	31.40%	0.00%	2)
Saint_Helena,_Ascension_and_Tristan_da_Cunha
Saint_Kitts_and_Nevis	13
Saint_Lucia	132
Saint_Pierre_and_Miquelon
Saint_Vincent_and_the_Grenadines
Samoa	21	0.00%	8.70%	57.97%	0.00%	0.00%	0.00%	10.14%	15.94%	0.00%	7.25%	0.00%	5)
San_Marino
Sao_Tome_and_Principe
Saudi_Arabia	178200	0.00%	0.00%	1.57%	0.00%	0.00%	0.00%	77.44%	20.20%	0.34%	0.45%	0.00%
Senegal	36232	0.00%	0.00%	0.28%	0.00%	0.00%	0.00%	82.95%	9.38%	0.00%	7.39%	0.00%
Serbia	116157	0.00%	25.63%	0.07%	28.95%	0.30%	0.00%	24.82%	0.66%	0.00%	19.57%	0.00%
Seychelles	47	0.00%	15.52%	7.10%	2.43%	0.00%	0.00%	33.72%	9.82%	0.00%	31.40%	0.00%	2)
Sierra_Leone
Singapore
Slovakia	128977	0.00%	1.35%	1.93%	33.40%	11.26%	9.65%	32.30%	0.77%	0.00%	8.04%	1.29%
Slovenia	27293	0.00%	0.00%	0.38%	59.77%	0.00%	4.51%	0.00%	8.65%	0.00%	26.32%	0.38%
Solomon_Islands
Somalia
South Sudan
South_Africa	381000	0.00%	0.00%	13.81%	21.10%	0.00%	0.00%	32.86%	15.04%	1.21%	15.98%	0.00%
Spain	1033494	0.09%	4.61%	9.13%	18.47%	8.98%	6.12%	29.35%	5.83%	2.43%	14.50%	0.47%
Sri Lanka	68830	0.00%	0.65%	11.28%	0.00%	0.00%	0.00%	86.62%	0.36%	0.00%	1.08%	0.00%
Sudan	163067	0.00%	1.80%	1.03%	0.00%	0.00%	0.00%	75.26%	21.52%	0.00%	0.26%	0.13%
Suriname	6981	0.00%	14.80%	11.38%	0.00%	0.00%	0.00%	48.32%	14.18%	0.00%	11.31%	0.00%	4)
Sweden	184187	0.00%	3.02%	0.05%	50.36%	0.77%	5.50%	2.75%	0.66%	0.05%	36.83%	0.00%
Switzerland	44550	0.00%	9.46%	4.86%	67.84%	0.81%	0.00%	0.00%	0.27%	0.27%	15.41%	1.08%
Syrian Arab Republic	5408	0.00%	0.00%	9.09%	0.00%	0.00%	0.00%	0.00%	0.00%	0.00%	86.36%	4.55%
Tajikistan	7937	0.00%	0.00%	0.00%	0.00%	0.00%	0.00%	0.00%	13.33%	0.00%	53.33%	33.33%
Thailand	1515921	0.00%	0.00%	11.98%	0.04%	0.00%	0.33%	66.83%	10.96%	0.22%	4.59%	5.04%
Timor-Leste
Togo	20706	0.00%	15.52%	7.10%	2.43%	0.00%	0.00%	33.72%	9.82%	0.00%	31.40%	0.00%	2)
Tokelau
Tonga	64	0.00%	8.70%	57.97%	0.00%	0.00%	0.00%	10.14%	15.94%	0.00%	7.25%	0.00%	5)
Trinidad and Tobago	6500	0.00%	0.00%	0.00%	0.00%	0.00%	0.00%	92.31%	0.00%	0.00%	7.69%	0.00%
Tunisia	85900	0.00%	74.27%	0.81%	0.00%	0.00%	0.00%	0.81%	16.88%	0.35%	6.87%	0.00%
Turkey	1527588	0.00%	0.02%	8.69%	11.42%	0.09%	2.51%	50.96%	4.44%	0.12%	7.22%	14.52%
Turkmenistan		0.00%	32.05%	0.00%	0.00%	0.00%	0.00%	60.82%	0.14%	0.00%	6.99%	0.00%	1)
Turks and Caicos Islands
Tuvalu
Uganda	11209	0.00%	15.52%	7.10%	2.43%	0.00%	0.00%	33.72%	9.82%	0.00%	31.40%	0.00%	2)
Ukraine	1404913	4.90%	30.51%	5.15%	1.41%	17.21%	0.30%	28.33%	1.52%	0.00%	9.49%	1.18%
United Arab Emirates	15146	0.00%	0.00%	3.55%	0.11%	0.00%	0.00%	8.44%	4.99%	0.00%	82.91%	0.00%	6)
United Kingdom	1033000	0.00%	45.28%	0.48%	10.60%	17.34%	0.39%	13.49%	2.79%	0.77%	8.86%	0.00%
United Republic of Tanzania	141758	0.00%	0.00%	7.13%	16.30%	0.00%	0.24%	58.23%	10.58%	0.08%	7.45%	0.00%
United States of America	11627053	24.45%	1.83%	3.02%	0.00%	27.04%	3.72%	24.77%	5.70%	1.86%	5.44%	2.17%
United States Virgin Islands
Uruguay	172963	0.00%	0.96%	18.58%	0.00%	9.47%	0.70%	47.94%	18.58%	0.00%	3.77%	0.00%
Uzbekistan	721316	0.00%	61.44%	5.84%	0.00%	0.45%	0.00%	30.87%	1.13%	0.01%	0.04%	0.21%
Vanuatu
Venezuela (Bolivarian Republic of)	142300	0.00%	0.00%	1.26%	0.00%	0.00%	0.00%	42.02%	0.00%	0.00%	46.17%	10.54%
Viet Nam	1572827	0.00%	0.00%	14.24%	0.02%	0.00%	0.86%	58.59%	12.39%	0.06%	13.56%	0.29%
Wallis and Futuna Islands
Western Sahara
Yemen	3622	0.00%	0.00%	3.55%	0.11%	0.00%	0.00%	8.44%	4.99%	0.00%	82.91%	0.00%	6)
Zambia	147986	0.00%	0.00%	2.10%	0.08%	0.00%	20.26%	59.34%	3.15%	0.00%	12.38%	2.70%
Zimbabwe	50100	0.00%	66.87%	0.00%	0.00%	0.00%	0.00%	24.75%	8.38%	0.00%	0.00%	0.00%
WORLD	107733679	3.39%	5.20%	3.78%	3.04%	5.53%	2.41%	47.27%	7.44%	0.43%	19.34%	2.17%
Notes
1) Corresponding to IFASTAT's "Others Eastern Europe and Central Asia"
2) Corresponding to IFASTAT's "Others Africa"
3) Corresponding to IFASTAT's "Others East Asia"
4) Corresponding to IFASTAT's "Others Latin America"
5) Corresponding to IFASTAT's "Others Oceania"
6) Corresponding to IFASTAT's "Others West Asia"

## Sheet: Table S3
Table S3. Dataset of empirical paired-plots measurements used to calculate national, regional, and global N2O-N EFs. Sources are indicated in the table.
ID	Reference	Exper_year	Region	Country	ClayP	SOCP	pH	BD	Crop	Crop_type	Precrop	Fert_group	Ferti	Mode of application group	Mode of application	Nrate	CumN2	CONTROLn1O	N-N0	N2O-N	NEF	Region_IFA	REGCLAS
1	Abalos et al.	2011	Europe	Spain	28	0.81	2021-07-06	2021-01-04	Melon	Vegetables		Nitrate	CN	Incorporated & placement	fertigated	125	0.09	0.01	0.08	0.00064	0.064	Western_and_Central_Europe	Europe
2	Abalos et al.	2011	Europe	Spain	28	0.81	2021-07-06	2021-01-04	Melon	Vegetables		Nitrate	CN	Incorporated & placement	fertigated	125	0.07	0.01	0.06	0.00048	0.048	Western_and_Central_Europe	Europe
5	Abalos et al.	2011	Europe	Spain	28	0.81	2021-07-06	2021-01-04	Melon	Vegetables		Urea	UREA	Incorporated & placement	fertigated	125	0.19	0.01	0.18	0.00144	0.144	Western_and_Central_Europe	Europe
6	Abalos et al.	2011	Europe	Spain	28	0.81	2021-07-06	2021-01-04	Melon	Vegetables		Urea	UREA	Incorporated & placement	fertigated	125	0.19	0.01	0.18	0.00144	0.144	Western_and_Central_Europe	Europe
7	Abalos et al.	2013	Europe	Spain	28	0.82	2021-07-06	1.41	Barley	Cereals	Barley	Mix N + NI	ENTEC 26	Surface broadcast		120	0.12	0.075	0.045	0.000375	0.0375	Western_and_Central_Europe	Europe
8	Abalos et al.	2012	Europe	Spain	28	0.82	2021-07-06	1.41	Barley	Cereals	Barley	Mix N + NI	ENTEC 26	Surface broadcast		120	0.08	0.075	0.005	4.16667E-05	0.004166667	Western_and_Central_Europe	Europe
9	Abalos et al.	2013	Europe	Spain	28	0.82	2021-07-06	1.41	Barley	Cereals	Barley	Mix N + NI	ENTEC 26	Surface broadcast		120	0.06	0.075	-0.015	-0.000125	-0.0125	Western_and_Central_Europe	Europe
10	Abalos et al.	2011	Europe	Spain	28	0.82	2021-07-06	1.41	Barley	Cereals	Barley	Mix N + NI	ENTEC 26	Surface broadcast		120	0.04	0.075	-0.035	-0.000291667	-0.029166667	Western_and_Central_Europe	Europe
11	Abalos et al.	2012	Europe	Spain	28	0.82	2021-07-06	1.41	Barley	Cereals	Barley	Mix N + NI	ENTEC 26	Surface broadcast		120	0.04	0.075	-0.035	-0.000291667	-0.029166667	Western_and_Central_Europe	Europe
12	Abalos et al.	2011	Europe	Spain	28	0.82	2021-07-06	1.41	Barley	Cereals	Barley	Mix N + NI	ENTEC 26	Surface broadcast		120	0.01	0.075	-0.065	-0.000541667	-0.054166667	Western_and_Central_Europe	Europe
13	Abalos et al.	2013	Europe	Spain	28	0.82	2021-07-06	1.41	Barley	Cereals	Barley	Mineral N mix	NPK	Surface broadcast		120	0.1	0.075	0.025	0.000208333	0.020833333	Western_and_Central_Europe	Europe
14	Abalos et al.	2011	Europe	Spain	28	0.82	2021-07-06	1.41	Barley	Cereals	Barley	Mineral N mix	NPK	Surface broadcast		120	0.09	0.075	0.015	0.000125	0.0125	Western_and_Central_Europe	Europe
15	Abalos et al.	2012	Europe	Spain	28	0.82	2021-07-06	1.41	Barley	Cereals	Barley	Mineral N mix	NPK	Surface broadcast		120	0.02	0.075	-0.055	-0.000458333	-0.045833333	Western_and_Central_Europe	Europe
16	Abalos et al.	2013	Europe	Spain	28	0.82	2021-07-06	1.41	Barley	Cereals	Barley	Mineral N mix	NPK+ASN	Surface broadcast		120	0.21	0.075	0.135	0.001125	0.1125	Western_and_Central_Europe	Europe
17	Abalos et al.	2012	Europe	Spain	28	0.82	2021-07-06	1.41	Barley	Cereals	Barley	Mineral N mix	NPK+ASN	Surface broadcast		120	0.1	0.075	0.025	0.000208333	0.020833333	Western_and_Central_Europe	Europe
18	Abalos et al.	2011	Europe	Spain	28	0.82	2021-07-06	1.41	Barley	Cereals	Barley	Mineral N mix	NPK+ASN	Surface broadcast		120	0.09	0.075	0.015	0.000125	0.0125	Western_and_Central_Europe	Europe
19	Abalos et al.	2013	Europe	Spain	28	0.82	2021-07-06	1.41	Barley	Cereals	Barley	Mix N + NI	NPK+ENTEC 26	Surface broadcast		120	0.19	0.075	0.115	0.000958333	0.095833333	Western_and_Central_Europe	Europe
20	Abalos et al.	2012	Europe	Spain	28	0.82	2021-07-06	1.41	Barley	Cereals	Barley	Mix N + NI	NPK+ENTEC 26	Surface broadcast		120	0.15	0.075	0.075	0.000625	0.0625	Western_and_Central_Europe	Europe
21	Abalos et al.	2011	Europe	Spain	28	0.82	2021-07-06	1.41	Barley	Cereals	Barley	Mix N + NI	NPK+ENTEC 26	Surface broadcast		120	0.02	0.075	-0.055	-0.000458333	-0.045833333	Western_and_Central_Europe	Europe
26	Abalos et al.	2010	Europe	Spain	28	0.82	2021-07-06	2021-01-04	Barley	Cereals	Maize	Urea	UREA	Surface broadcast		150	2021-01-03	0.075	1.225	0.008166667	0.816666667	Western_and_Central_Europe	Europe
27	Abalos et al.	2010	Europe	Spain	28	0.82	2021-07-06	2021-01-04	Barley	Cereals	Maize	Urea	UREA	Surface broadcast		150	0.67	0.075	0.595	0.003966667	0.396666667	Western_and_Central_Europe	Europe
28	Abdalla et al.	2004	Europe	Ireland	19	2021-01-09	7	2021-01-04	Barley	Cereals	Cereals	Ammonium Nitrate	CAN	N/A		70	0.49	0.1	0.39	0.005571429	0.557142857	Western_and_Central_Europe	Europe
29	Abdalla et al.	2004	Europe	Ireland	19	2021-01-09	7	2021-01-04	Barley	Cereals	Cereals	Ammonium Nitrate	CAN	N/A		70	0.27	0.1	0.17	0.002428571	0.242857143	Western_and_Central_Europe	Europe
30	Abdalla et al.	2005	Europe	Ireland	19	2021-01-09	7	2021-01-04	Barley	Cereals	Cereals	Ammonium Nitrate	CAN	N/A		79	0.57	0.1	0.47	0.005949367	0.594936709	Western_and_Central_Europe	Europe
31	Abdalla et al.	2005	Europe	Ireland	19	2021-01-09	7	2021-01-04	Barley	Cereals	Cereals	Ammonium Nitrate	CAN	N/A		79	0.56	0.1	0.46	0.005822785	0.582278481	Western_and_Central_Europe	Europe
32	Abdalla et al.	2004	Europe	Ireland	19	2021-01-09	7	2021-01-04	Barley	Cereals	Cereals	Ammonium Nitrate	CAN	N/A		140	0.98	0.1	0.88	0.006285714	0.628571429	Western_and_Central_Europe	Europe
33	Abdalla et al.	2004	Europe	Ireland	19	2021-01-09	7	2021-01-04	Barley	Cereals	Cereals	Ammonium Nitrate	CAN	N/A		140	0.79	0.1	0.69	0.004928571	0.492857143	Western_and_Central_Europe	Europe
34	Abdalla et al.	2005	Europe	Ireland	19	2021-01-09	7	2021-01-04	Barley	Cereals	Cereals	Ammonium Nitrate	CAN	N/A		159	2021-01-06	0.1	0.96	0.006037736	0.603773585	Western_and_Central_Europe	Europe
35	Abdalla et al.	2005	Europe	Ireland	19	2021-01-09	7	2021-01-04	Barley	Cereals	Cereals	Ammonium Nitrate	CAN	N/A		159	2021-01-05	0.1	0.95	0.005974843	0.597484277	Western_and_Central_Europe	Europe
36	Abdalla et al.	2003	Europe	Ireland	34	2021-03-08	2021-07-03	1	Pasture	Grasslands	Pasture	Ammonium Nitrate	CAN	N/A		200	2.57	2021-01-05	1.52	0.0076	0.76	Western_and_Central_Europe	Europe
42	Abdalla et al.	2004	Europe	Ireland		1.94	2021-07-04		Barley	Cereals		Ammonium Nitrate	CAN	N/A		70	0.49	0.195	0.295	0.004214286	0.421428571	Western_and_Central_Europe	Europe
43	Abdalla et al.	2004	Europe	Ireland		1.94	2021-07-04		Barley	Cereals		Ammonium Nitrate	CAN	N/A		70	0.26	0.195	0.065	0.000928571	0.092857143	Western_and_Central_Europe	Europe
44	Abdalla et al.	2005	Europe	Ireland		1.94	2021-07-04		Barley	Cereals		Ammonium Nitrate	CAN	N/A		79	0.42	0.195	0.225	0.002848101	0.284810127	Western_and_Central_Europe	Europe
45	Abdalla et al.	2005	Europe	Ireland		1.94	2021-07-04		Barley	Cereals		Ammonium Nitrate	CAN	N/A		79	0.39	0.195	0.195	0.002468354	0.246835443	Western_and_Central_Europe	Europe
46	Abdalla et al.	2004	Europe	Ireland		1.94	2021-07-04		Barley	Cereals		Ammonium Nitrate	CAN	N/A		140	0.98	0.195	0.785	0.005607143	0.560714286	Western_and_Central_Europe	Europe
47	Abdalla et al.	2004	Europe	Ireland		1.94	2021-07-04		Barley	Cereals		Ammonium Nitrate	CAN	N/A		140	0.79	0.195	0.595	0.00425	0.425	Western_and_Central_Europe	Europe
48	Abdalla et al.	2005	Europe	Ireland		1.94	2021-07-04		Barley	Cereals		Ammonium Nitrate	CAN	N/A		159	0.94	0.195	0.745	0.004685535	0.468553459	Western_and_Central_Europe	Europe
49	Abdalla et al.	2005	Europe	Ireland		1.94	2021-07-04		Barley	Cereals		Ammonium Nitrate	CAN	N/A		159	0.87	0.195	0.675	0.004245283	0.424528302	Western_and_Central_Europe	Europe
54	Abdalla et al.	2008	Europe	Ireland		2021-01-06	7	2021-01-02	Barley	Cereals	Barley	Ammonium Nitrate	CAN	N/A		70	1.37	0.865	0.505	0.007214286	0.721428571	Western_and_Central_Europe	Europe
55	Abdalla et al.	2008	Europe	Ireland		2021-01-06	7	2021-01-02	Barley	Cereals	Barley	Ammonium Nitrate	CAN	N/A		140	1.74	0.865	0.875	0.00625	0.625	Western_and_Central_Europe	Europe
60	Abdalla et al.	2004	Europe	Ireland		4.41	2021-07-03		Pasture	Grasslands	Pasture	Ammonium Nitrate	CAN	N/A		200	2021-02-04	0.93	1.47	0.00735	0.735	Western_and_Central_Europe	Europe
62	Akiyama et al.	1997	Eastern Asia	Japan					Vegetables	Vegetables		Nitrate	CN	N/A		150	0.18	0.1	0.08	0.000533333	0.053333333	East_Asia	East_Asia
63	Akiyama et al.	1997	Eastern Asia	Japan					Vegetables	Vegetables		Nitrate	COATED CN	N/A		150	0.16	0.1	0.06	0.0004	0.04	East_Asia	East_Asia
64	Akiyama et al.	1997	Eastern Asia	Japan					Vegetables	Vegetables		Urea + Additives	COATED UREA	N/A		150	0.49	0.1	0.39	0.0026	0.26	East_Asia	East_Asia
67	Akiyama et al.	2008	Eastern Asia	Japan	27	2021-01-07	2021-05-07		Carrot	Vegetables	Fallow	Urea + Additives	PCU UREA COATED WITH POLYOLEFIN	Incorporated broadcast	Basal fertilizer was broadcast and then incorporated additional fertilizer applications were surface broadcast	250	6.36	2021-01-04	5.32	0.02128	2.128	East_Asia	East_Asia
68	Akiyama et al.	2008	Eastern Asia	Japan	27	2021-01-07	2021-05-07		Carrot	Vegetables	Fallow	Urea + Additives	PCUD UREA COATED WITH POLYOLEFIN AND DICYANDIAMIDE	Incorporated broadcast	Basal fertilizer was broadcast and then incorporated additional fertilizer applications were surface broadcast	250	6.84	2021-01-04	2021-05-08	0.0232	2.32	East_Asia	East_Asia
69	Akiyama et al.	2008	Eastern Asia	Japan	27	2021-01-07	2021-05-07		Carrot	Vegetables	Fallow	Urea	UREA	Incorporated broadcast	Basal fertilizer was broadcast and then incorporated additional fertilizer applications were surface broadcast	250	2021-04-03	2021-01-04	2021-03-26	0.01304	1.304	East_Asia	East_Asia
71	Allen et al.	2003	Oceania	Australia	46	3	5	2021-01-07	Sugarcane	Row crops	Sugarcane	Urea	UREA	Incorporated & placement	subsuface banding	100	3.93	2.86	2021-01-07	0.0107	2021-01-07	Oceania	Oceania
72	Allen et al.	2003	Oceania	Australia	46	3	5	2021-01-07	Sugarcane	Row crops	Sugarcane	Urea	UREA	Incorporated & placement	subsuface banding	100	3.86	2.86	1	0.01	1	Oceania	Oceania
73	Allen et al.	2003	Oceania	Australia	46	3	5	2021-01-07	Sugarcane	Row crops	Sugarcane	Urea	UREA	Incorporated & placement	subsuface banding	200	9.56	2.86	2021-06-07	0.0335	3.35	Oceania	Oceania
74	Allen et al.	2003	Oceania	Australia	46	3	5	2021-01-07	Sugarcane	Row crops	Sugarcane	Urea	UREA	Incorporated & placement	subsuface banding	200	5.81	2.86	2.95	0.01475	1.475	Oceania	Oceania
77	Alluvione et al.		Europe	Italy	8	2021-01-02	2021-08-01		Maize	Cereals	Maize	Urea	UREA	Surface broadcast	broadcast	130	4.73	0.64	2021-04-09	0.031461538	3.146153846	Western_and_Central_Europe	Europe
82	Arcara et al.	1994	Europe	Italy		1.38	2021-07-06	1.33	Maize	Cereals		Urea	UREA	Surface broadcast		225	2021-01-03	0.65	0.65	0.002888889	0.288888889	Western_and_Central_Europe	Europe
86	Augustin et al.		Europe	Germany		40.5	2021-05-06	0.3	Grassland	Grasslands		Ammonium Nitrate	CAN	Surface broadcast		60	2021-05-01	2.325	2.775	0.04625	4.625	Western_and_Central_Europe	Europe
87	Augustin et al.	1996	Europe	Germany		35.6	2021-07-02	0.45	Grassland	Grasslands		Ammonium Nitrate	CAN	Surface broadcast		60	2021-04-01	2.325	1.775	0.029583333	2.958333333	Western_and_Central_Europe	Europe
88	Augustin et al.	1995	Europe	Germany		35.6	2021-07-02	0.45	Grassland	Grasslands		Ammonium Nitrate	CAN	Surface broadcast		60	2021-01-08	2.325	-0.525	-0.00875	-0.875	Western_and_Central_Europe	Europe
89	Augustin et al.		Europe	Germany		40.5	2021-05-06	0.3	Grassland	Grasslands		Ammonium Nitrate	CAN	Surface broadcast		60	2021-01-02	2.325	-1.125	-0.01875	-1.875	Western_and_Central_Europe	Europe
90	Augustin et al.		Europe	Germany		40.5	2021-05-06	0.3	Grassland	Grasslands		Ammonium Nitrate	CAN	Surface broadcast		120	2021-05-04	2.325	3.075	0.025625	5625-02-01	Western_and_Central_Europe	Europe
91	Augustin et al.	1996	Europe	Germany		35.6	2021-07-02	0.45	Grassland	Grasslands		Ammonium Nitrate	CAN	Surface broadcast		120	2021-05-01	2.325	2.775	0.023125	3125-02-01	Western_and_Central_Europe	Europe
92	Augustin et al.	1995	Europe	Germany		35.6	2021-07-02	0.45	Grassland	Grasslands		Ammonium Nitrate	CAN	Surface broadcast		120	2021-03-04	2.325	1.075	0.008958333	0.895833333	Western_and_Central_Europe	Europe
93	Augustin et al.		Europe	Germany		40.5	2021-05-06	0.3	Grassland	Grasslands		Ammonium Nitrate	CAN	Surface broadcast		120	2021-01-04	2.325	-0.925	-0.007708333	-0.770833333	Western_and_Central_Europe	Europe
94	Augustin et al.	1995	Europe	Germany		35.6	2021-07-02	0.45	Grassland	Grasslands		Ammonium Nitrate	CAN	Surface broadcast		480	15.7	2.325	13.375	0.027864583	2.786458333	Western_and_Central_Europe	Europe
95	Augustin et al.	1996	Europe	Germany		35.6	2021-07-02	0.45	Grassland	Grasslands		Ammonium Nitrate	CAN	Surface broadcast		480	2021-07-02	2.325	4.875	0.01015625	1.015625	Western_and_Central_Europe	Europe
106	Aulakh et al.	1996	South Asia	India	11	0.38	2021-07-09		Wheat+fallow	Cereals	Rice	Urea	UREA	Surface broadcast	broadcast	120	3	2021-02-03	0.7	0.005833333	0.583333333	South_Asia	South_Asia
107	Aulakh et al.	1996	South Asia	India	11	0.38	2021-07-09		Wheat	Cereals	Rice	Urea	UREA	Surface broadcast	broadcast	120	2021-02-04	2021-02-03	0.1	0.000833333	0.083333333	South_Asia	South_Asia
112	Baggs et al.	2002	Sub-Saharan Africa	Kenya	20	2021-01-03	2021-05-09	2021-01-13	Maize	Cereals	Maize	Urea	UREA	Incorporated broadcast	incorporated	100	0.56	0.2	0.36	0.0036	0.36	East_Asia	Africa
113	Balasus et al.	2008	Europe	Germany	3	0.24	2021-06-06		Willow	Perennials	Cereals	Ammonium Nitrate	CAN	N/A		50	0.6	0.4	0.2	0.004	0.4	Western_and_Central_Europe	Europe
114	Balasus et al.	2008	Europe	Germany	3	0.24	2021-06-06		Poplar	Perennials	Cereals	Ammonium Nitrate	CAN	N/A		50	0.4	0.4	0	0	0	Western_and_Central_Europe	Europe
115	Balasus et al.	2008	Europe	Germany	3	0.24	2021-06-06		Poplar	Perennials	Cereals	Ammonium Nitrate	CAN	N/A		75	0.5	0.4	0.1	0.001333333	0.133333333	Western_and_Central_Europe	Europe
116	Balasus et al.	2008	Europe	Germany	3	0.24	2021-06-06		Willow	Perennials	Cereals	Ammonium Nitrate	CAN	N/A		75	0.5	0.4	0.1	0.001333333	0.133333333	Western_and_Central_Europe	Europe
134	Ball et al.	1998	Europe	Scotland					Italian ryegrass	Grasslands	Ryegrass	Ammonium Nitrate	SLOW RELEASE NPK FERTILISER (AMMONIUM NITRATE)	N/A		120	2021-01-01	0.3	0.8	0.006666667	0.666666667	Western_and_Central_Europe	Europe
135	Ball et al.	1999	Europe	Scotland					Italian ryegrass	Grasslands	Ryegrass	Ammonium Nitrate	SLOW RELEASE NPK FERTILISER (AMMONIUM NITRATE)	N/A		240	2021-01-04	0.3	2021-01-01	0.004583333	0.458333333	Western_and_Central_Europe	Europe
136	Ball et al.	2000	Europe	Scotland					Italian ryegrass	Grasslands	Ryegrass	Ammonium Nitrate	SLOW RELEASE NPK FERTILISER (AMMONIUM NITRATE)	N/A		240	2021-01-01	0.3	0.8	0.003333333	0.333333333	Western_and_Central_Europe	Europe
137	Bao et al	2008	China	China	2		2021-08-02	1.37	Maize	Cereals	Wheat	Ammonium	AS	Surface broadcast	broadcast	250	1.41	0.3	2021-01-11	0.00444	0.444	East_Asia	East_Asia
138	Bao et al	2008	China	China	2		2021-08-02	2021-01-05	Maize	Cereals	Wheat	Nitrate	CN	Surface broadcast	sprayed broadcast	250	12.68	0.3	12.38	0.04952	4.952	East_Asia	East_Asia
142	Barton et al.	2005	Oceania	Australia	3	0.98	6	2021-01-04	Wheat	Cereals	Lupin	Urea	UREA	Incorporated & placement	inserted at a soil depth of 5mm with the seed, followed by surface applications	100	0.11	0.09	0.02	0.0002	0.02	Oceania	Oceania
144	Barton et al.	2007	Oceania	Australia	3	0.94	6	2021-01-04	Oilseed rape	Cereals	Wheat	Urea	UREA	Incorporated & placement	inserted at a soil depth of 5mm with the seed, followed by surface applications	75	0.13	0.08	0.05	0.000666667	0.066666667	Oceania	Oceania
149	Bayer et al.	2004	Latin America & Caribbean	Brazil	22				Maize	Cereals	Black oat	Urea	UREA	N/A		180	1	0.2	0.8	0.004444444	0.444444444	Latin_America	Latin_America
150	Bayer et al.	2004	Latin America & Caribbean	Brazil	22				Maize	Cereals	Maize	Urea	UREA	Surface broadcast		180	1	0.2	0.8	0.004444444	0.444444444	Latin_America	Latin_America
153	Behnke et al.	2009	North America	USA	15	0.11	2021-05-07		Miscanthus	Row crops		Urea	UREA	N/A		60	2021-01-03	0.55	0.75	0.0125	2021-01-25	North_America	Noth_America
154	Behnke et al.	2009	North America	USA	15	0.11	2021-05-07		Miscanthus	Row crops		Urea	UREA	N/A		60	0.77	0.55	0.22	0.003666667	0.366666667	North_America	Noth_America
155	Behnke et al.	2010	North America	USA	16	0.12	2021-05-07		Miscanthus	Row crops		Urea	UREA	N/A		120	2.91	0.55	2.36	0.019666667	1.966666667	North_America	Noth_America
156	Behnke et al.	2009	North America	USA	16	0.12	2021-05-07		Miscanthus	Row crops		Urea	UREA	N/A		120	1.35	0.55	0.8	0.006666667	0.666666667	North_America	Noth_America
168	Bell et al.	2011	Europe	Scotland	13	2021-01-26	2021-06-03	1.36	Barley	Cereals	Barley	Ammonium Nitrate	AN	Surface broadcast		40	1.77	2.97	-1.2	-0.03	-3	Western_and_Central_Europe	Europe
169	Bell et al.	2011	Europe	England	11	0.96	2021-07-01	1.61	Wheat	Cereals	Winter beans	Ammonium Nitrate	AN	Surface broadcast		60	2021-01-13	0.73	0.4	0.006666667	0.666666667	Western_and_Central_Europe	Europe
170	Bell et al.	2011	Europe	England	21	1	2021-06-05	2021-01-24	Wheat	Cereals	Winter oats	Ammonium Nitrate	AN	Surface broadcast		60	0.91	0.66	0.25	0.004166667	0.416666667	Western_and_Central_Europe	Europe
171	Bell et al.	2011	Europe	Scotland	13	2021-01-26	2021-06-03	1.36	Barley	Cereals	Barley	Ammonium Nitrate	AN	Surface broadcast		80	1.79	2.97	-1.18	-0.01475	-1.475	Western_and_Central_Europe	Europe
172	Bell et al.	2011	Europe	Scotland	13	2021-01-26	2021-06-03	1.36	Barley	Cereals	Barley	Ammonium Nitrate	AN	Surface broadcast		120	2021-03-25	2.97	0.28	0.002333333	0.233333333	Western_and_Central_Europe	Europe
173	Bell et al.	2011	Europe	Scotland	13	2021-01-26	2021-06-03	1.36	Barley	Cereals	Barley	Ammonium Nitrate	AN	Surface broadcast		120	2.87	2.97	-0.1	-0.000833333	-0.083333333	Western_and_Central_Europe	Europe
174	Bell et al.	2011	Europe	England	21	1	2021-06-05	2021-01-24	Wheat	Cereals	Winter oats	Ammonium Nitrate	AN	Surface broadcast		120	1	0.66	0.34	0.002833333	0.283333333	Western_and_Central_Europe	Europe
175	Bell et al.	2011	Europe	England	11	0.96	2021-07-01	1.61	Wheat	Cereals	Winter beans	Ammonium Nitrate	AN	Surface broadcast		120	0.92	0.73	0.19	0.001583333	0.158333333	Western_and_Central_Europe	Europe
176	Bell et al.	2011	Europe	Scotland	13	2021-01-26	2021-06-03	1.36	Barley	Cereals	Barley	Ammonium Nitrate	AN	Surface broadcast		160	2021-03-05	2.97	0.08	0.0005	0.05	Western_and_Central_Europe	Europe
177	Bell et al.	2011	Europe	England	11	0.96	2021-07-01	1.61	Wheat	Cereals	Winter beans	Ammonium Nitrate	AN	Surface broadcast		180	2021-01-05	0.73	0.77	0.004277778	0.427777778	Western_and_Central_Europe	Europe
178	Bell et al.	2011	Europe	England	11	0.96	2021-07-01	1.61	Wheat	Cereals	Winter beans	Ammonium Nitrate	AN	Surface broadcast		180	2021-01-29	0.73	0.56	0.003111111	0.311111111	Western_and_Central_Europe	Europe
179	Bell et al.	2011	Europe	England	21	1	2021-06-05	2021-01-24	Wheat	Cereals	Winter oats	Ammonium Nitrate	AN	Surface broadcast		180	2021-01-02	0.66	0.36	0.002	0.2	Western_and_Central_Europe	Europe
180	Bell et al.	2011	Europe	Scotland	13	2021-01-26	2021-06-03	1.36	Barley	Cereals	Barley	Ammonium Nitrate	AN	Surface broadcast		200	3.69	2.97	0.72	0.0036	0.36	Western_and_Central_Europe	Europe
181	Bell et al.	2011	Europe	England	11	0.96	2021-07-01	1.61	Wheat	Cereals	Winter beans	Ammonium Nitrate	AN	Surface broadcast		240	2021-01-02	0.73	0.47	0.001958333	0.195833333	Western_and_Central_Europe	Europe
182	Bell et al.	2011	Europe	England	21	1	2021-06-05	2021-01-24	Wheat	Cereals	Winter oats	Ammonium Nitrate	AN	Surface broadcast		240	2021-01-04	0.66	0.38	0.001583333	0.158333333	Western_and_Central_Europe	Europe
183	Bell et al.	2011	Europe	England	21	1	2021-06-05	2021-01-24	Wheat	Cereals	Winter oats	Ammonium Nitrate	AN	Surface broadcast		240	0.91	0.66	0.25	0.001041667	0.104166667	Western_and_Central_Europe	Europe
184	Bell et al.	2011	Europe	England	11	0.96	2021-07-01	1.61	Wheat	Cereals	Winter beans	Ammonium Nitrate	AN	Surface broadcast		300	1.81	0.73	2021-01-08	0.0036	0.36	Western_and_Central_Europe	Europe
185	Bell et al.	2011	Europe	England	21	1	2021-06-05	2021-01-24	Wheat	Cereals	Winter oats	Ammonium Nitrate	AN	Surface broadcast		300	2021-01-03	0.66	0.37	0.001233333	0.123333333	Western_and_Central_Europe	Europe
186	Bell et al.	2011	Europe	Scotland	13	2021-01-26	2021-06-03	1.36	Barley	Cereals	Barley	Mix N + NI	AN+DCD (NI)	Surface broadcast		120	1.89	2.97	-1.08	-0.009	-0.9	Western_and_Central_Europe	Europe
187	Bell et al.	2011	Europe	England	11	0.96	2021-07-01	1.61	Wheat	Cereals	Winter beans	Mix N + NI	AN+DCD (NI)	Surface broadcast		180	0.83	0.73	0.1	0.000555556	0.055555556	Western_and_Central_Europe	Europe
188	Bell et al.	2011	Europe	England	21	1	2021-06-05	2021-01-24	Wheat	Cereals	Winter oats	Mix N + NI	AN+DCD (NI)	Surface broadcast		240	0.78	0.66	0.12	0.0005	0.05	Western_and_Central_Europe	Europe
192	Bell et al.	2011	Europe	Scotland	13	2021-01-26	2021-06-03	1.36	Barley	Cereals	Barley	Urea	UREA	Surface broadcast		120	1.53	2.97	-1.44	-0.012	-1.2	Western_and_Central_Europe	Europe
193	Bell et al.	2011	Europe	England	11	0.96	2021-07-01	1.61	Wheat	Cereals	Winter beans	Urea	UREA	Surface broadcast		180	2021-01-07	0.73	0.34	0.001888889	0.188888889	Western_and_Central_Europe	Europe
194	Bell et al.	2011	Europe	England	21	1	2021-06-05	2021-01-24	Wheat	Cereals	Winter oats	Urea	UREA	Surface broadcast		240	0.95	0.66	0.29	0.001208333	0.120833333	Western_and_Central_Europe	Europe
195	Bell et al.	2011	Europe	Scotland	13	2021-01-26	2021-06-03	1.36	Barley	Cereals	Barley	Urea + NI	UREA+DCD	Surface broadcast		120	2021-01-05	2.97	-1.92	-0.016	-1.6	Western_and_Central_Europe	Europe
196	Bell et al.	2011	Europe	England	11	0.96	2021-07-01	1.61	Wheat	Cereals	Winter beans	Urea + NI	UREA+DCD	Surface broadcast		180	0.99	0.73	0.26	0.001444444	0.144444444	Western_and_Central_Europe	Europe
197	Bell et al.	2011	Europe	England	21	1	2021-06-05	2021-01-24	Wheat	Cereals	Winter oats	Urea + NI	UREA+DCD	Surface broadcast		240	0.93	0.66	0.27	0.001125	0.1125	Western_and_Central_Europe	Europe
198	Bell et al.	2011	Europe	Scotland					Grassland	Grasslands	Grassland	Ammonium Nitrate	AN	Surface broadcast		80	2021-02-18	1.34	0.84	0.0105	2021-01-05	Western_and_Central_Europe	Europe
199	Bell et al.	2011	Europe	Scotland					Grassland	Grasslands	Grassland	Ammonium Nitrate	AN	Surface broadcast		160	2021-03-15	1.34	1.81	0.0113125	1.13125	Western_and_Central_Europe	Europe
200	Bell et al.	2011	Europe	Scotland					Grassland	Grasslands	Grassland	Ammonium Nitrate	AN	Surface broadcast		240	2021-04-28	1.34	2.94	0.01225	1.225	Western_and_Central_Europe	Europe
201	Bell et al.	2011	Europe	Scotland					Grassland	Grasslands	Grassland	Ammonium Nitrate	AN	Surface broadcast		320	2021-06-05	1.34	2021-05-16	0.016125	6125-01-01	Western_and_Central_Europe	Europe
202	Bell et al.	2011	Europe	Scotland					Grassland	Grasslands	Grassland	Ammonium Nitrate	AN	Surface broadcast		320	5.63	1.34	2021-04-29	0.01340625	1.340625	Western_and_Central_Europe	Europe
203	Bell et al.	2011	Europe	Scotland					Grassland	Grasslands	Grassland	Ammonium Nitrate	AN	Surface broadcast		400	2021-08-31	1.34	6.97	0.017425	7425-01-01	Western_and_Central_Europe	Europe
204	Bell et al.	2011	Europe	Scotland					Grassland	Grasslands	Grassland	Mix N + NI	AN+DCD (NI)	Surface broadcast		320	4.53	1.34	2021-03-19	0.00996875	0.996875	Western_and_Central_Europe	Europe
206	Bell et al.	2011	Europe	Scotland					Grassland	Grasslands	Grassland	Urea	U	Surface broadcast		320	2021-04-24	1.34	2021-02-09	0.0090625	0.90625	Western_and_Central_Europe	Europe
207	Bell et al.	2011	Europe	Scotland					Grassland	Grasslands	Grassland	Urea + NI	UREA+DCD (NI)	Surface broadcast		320	2021-03-26	1.34	1.92	0.006	0.6	Western_and_Central_Europe	Europe
210	Bhatia et al.	2001	South Asia	India	28	0.59	8	2021-01-04	Wheat	Cereals	Rice	Urea	UREA	Surface broadcast		120	0.74	0.34	0.4	0.003333333	0.333333333	South_Asia	South_Asia
216	Bhatia et al.	2006	South Asia	India	21	0.43	2021-08-01	1.38	Wheat	Cereals	Rice	Urea	UREA	Surface broadcast		120	0.87	0.34	0.53	0.004416667	0.441666667	South_Asia	South_Asia
217	Bhatia et al.	2006	South Asia	India	21	0.43	2021-08-01	1.38	Wheat	Cereals	Rice	Urea	UREA	Surface broadcast		120	0.78	0.34	0.44	0.003666667	0.366666667	South_Asia	South_Asia
218	Bhatia et al.	2006	South Asia	India	21	0.43	2021-08-01	1.38	Wheat	Cereals	Rice	Urea + NI	UREA DCD	Surface broadcast		120	0.73	0.34	0.39	0.00325	0.325	South_Asia	South_Asia
219	Bhatia et al.	2006	South Asia	India	21	0.43	2021-08-01	1.38	Wheat	Cereals	Rice	Urea + NI	UREA DCD	Surface broadcast		120	0.7	0.34	0.36	0.003	0.3	South_Asia	South_Asia
220	Bhatia et al.	2006	South Asia	India	21	0.43	2021-08-01	1.38	Wheat	Cereals	Rice	Urea + Additives	UREA SBT-BUTANOATE	Surface broadcast		120	0.74	0.34	0.4	0.003333333	0.333333333	South_Asia	South_Asia
221	Bhatia et al.	2006	South Asia	India	21	0.43	2021-08-01	1.38	Wheat	Cereals	Rice	Urea + Additives	UREA SBT-BUTANOATE	Surface broadcast		120	0.71	0.34	0.37	0.003083333	0.308333333	South_Asia	South_Asia
222	Bhatia et al.	2006	South Asia	India	21	0.43	2021-08-01	1.38	Wheat	Cereals	Rice	Urea + Additives	UREA SBT-FUROATE	Surface broadcast		120	0.71	0.34	0.37	0.003083333	0.308333333	South_Asia	South_Asia
223	Bhatia et al.	2006	South Asia	India	21	0.43	2021-08-01	1.38	Wheat	Cereals	Rice	Urea + Additives	UREA SBT-FUROATE	Surface broadcast		120	0.67	0.34	0.33	0.00275	0.275	South_Asia	South_Asia
224	Breitenbeck et al.	1979	North America	USA	32	2021-04-09	2021-08-02		Bare	Fallow land	Maize-soybean rotation	Ammonium	AS	Surface broadcast	sprinkling nutrient solution	125	0.56	0.33	0.23	0.00184	0.184	North_America	Noth_America
225	Breitenbeck et al.	1979	North America	USA	32	2021-04-09	2021-08-02		Bare	Fallow land	Maize-soybean rotation	Ammonium	AS	Surface broadcast	sprinkling nutrient solution	250	0.61	0.33	0.28	0.00112	0.112	North_America	Noth_America
226	Breitenbeck et al.	1979	North America	USA	32	2021-04-09	2021-08-02		Bare	Fallow land	Maize-soybean rotation	Nitrate	CN	Surface broadcast	sprinkling nutrient solution	125	0.38	0.33	0.05	0.0004	0.04	North_America	Noth_America
227	Breitenbeck et al.	1979	North America	USA	32	2021-04-09	2021-08-02		Bare	Fallow land	Maize-soybean rotation	Nitrate	CN	Surface broadcast	sprinkling nutrient solution	250	0.36	0.33	0.03	0.00012	0.012	North_America	Noth_America
228	Breitenbeck et al.	1979	North America	USA	32	2021-04-09	2021-08-02		Bare	Fallow land	Maize-soybean rotation	Control	CONTROL	N/A		0	0.33	0.33	0	#DIV/0!	#DIV/0!	North_America	Noth_America
229	Breitenbeck et al.	1979	North America	USA	32	2021-04-09	2021-08-02		Bare	Fallow land	Maize-soybean rotation	Urea	U	Surface broadcast	sprinkling nutrient solution	125	0.5	0.33	0.17	0.00136	0.136	North_America	Noth_America
230	Breitenbeck et al.	1979	North America	USA	32	2021-04-09	2021-08-02		Bare	Fallow land	Maize-soybean rotation	Urea	U	Surface broadcast	sprinkling nutrient solution	250	0.62	0.33	0.29	0.00116	0.116	North_America	Noth_America
231	Breitenbeck et al.	1979	North America	USA	29	2021-03-08	2021-06-09		Bare	Fallow land	Maize	Anhydrous Ammonia	AA	Incorporated & placement	injected	75	1.67	0.58	2021-01-09	0.014533333	1.453333333	North_America	Noth_America
232	Breitenbeck et al.	1979	North America	USA	29	2021-03-08	2021-06-09		Bare	Fallow land	Maize	Anhydrous Ammonia	AA	Incorporated & placement	injected	112	2.39	0.58	1.81	0.016160714	1.616071429	North_America	Noth_America
233	Breitenbeck et al.	1979	North America	USA	29	2021-03-08	2021-06-09		Bare	Fallow land	Maize	Anhydrous Ammonia	AA	Incorporated & placement	injected	112	2021-02-01	0.58	1.52	0.013571429	1.357142857	North_America	Noth_America
234	Breitenbeck et al.	1979	North America	USA	29	2021-03-08	2021-06-09		Bare	Fallow land	Maize	Anhydrous Ammonia	AA	Incorporated & placement	injected	112	1.52	0.58	0.94	0.008392857	0.839285714	North_America	Noth_America
235	Breitenbeck et al.	1979	North America	USA	29	2021-03-08	2021-06-09		Bare	Fallow land	Maize	Anhydrous Ammonia	AA	Incorporated & placement	injected	150	2.58	0.58	2	0.013333333	1.333333333	North_America	Noth_America
236	Breitenbeck et al.	1979	North America	USA	29	2021-03-08	2021-06-09		Bare	Fallow land	Maize	Anhydrous Ammonia	AA	Incorporated & placement	injected	225	3.44	0.58	2.86	0.012711111	1.271111111	North_America	Noth_America
237	Breitenbeck et al.	1979	North America	USA	29	2021-03-08	2021-06-09		Bare	Fallow land	Maize	Anhydrous Ammonia	AA	Incorporated & placement	injected	225	2021-03-25	0.58	2.67	0.011866667	1.186666667	North_America	Noth_America
238	Breitenbeck et al.	1979	North America	USA	29	2021-03-08	2021-06-09		Bare	Fallow land	Maize	Anhydrous Ammonia	AA	Incorporated & placement	injected	225	2021-03-17	0.58	2.59	0.011511111	1.151111111	North_America	Noth_America
239	Breitenbeck et al.	1979	North America	USA	29	2021-03-08	2021-06-09		Bare	Fallow land	Maize	Anhydrous Ammonia	AA	Incorporated & placement	injected	225	2.82	0.58	2021-02-24	0.009955556	0.995555556	North_America	Noth_America
240	Breitenbeck et al.	1979	North America	USA	29	2021-03-08	2021-06-09		Bare	Fallow land	Maize	Anhydrous Ammonia	AA	Incorporated & placement	injected	300	3.75	0.58	2021-03-17	0.010566667	1.056666667	North_America	Noth_America
241	Breitenbeck et al.	1979	North America	USA	29	2021-03-08	2021-06-09		Bare	Fallow land	Maize	Anhydrous Ammonia	AA	Incorporated & placement	injected	375	2021-04-26	0.58	3.68	0.009813333	0.981333333	North_America	Noth_America
242	Breitenbeck et al.	1979	North America	USA	29	2021-03-08	2021-06-09		Bare	Fallow land	Maize	Anhydrous Ammonia	AA	Incorporated & placement	injected	450	4.54	0.58	3.96	0.0088	0.88	North_America	Noth_America
245	Breitenbeck et al.	1980	North America	USA	22	2021-02-05	2021-07-07		Bare	Fallow land		Anhydrous Ammonia	AA	Incorporated & placement	injected	180	2021-04-04	0.513	3.887	0.021594444	2.159444444	North_America	Noth_America
246	Breitenbeck et al.	1980	North America	USA	28	2021-02-07	2021-06-09		Bare	Fallow land		Anhydrous Ammonia	AA	Incorporated & placement	injected	180	2021-02-17	0.513	1.657	0.009205556	0.920555556	North_America	Noth_America
247	Breitenbeck et al.	1980	North America	USA	38	2021-04-06	2021-07-09		Bare	Fallow land		Anhydrous Ammonia	AA	Incorporated & placement	injected	180	1.92	0.513	1.407	0.007816667	0.781666667	North_America	Noth_America
248	Breitenbeck et al.	1980	North America	USA	22	2021-02-05	2021-07-07		Bare	Fallow land		Anhydrous Ammonia	AQA	Incorporated & placement	injected	180	0.86	0.513	0.347	0.001927778	0.192777778	North_America	Noth_America
249	Breitenbeck et al.	1980	North America	USA	28	2021-02-07	2021-06-09		Bare	Fallow land		Anhydrous Ammonia	AQA	Incorporated & placement	injected	180	0.62	0.513	0.107	0.000594444	0.059444444	North_America	Noth_America
250	Breitenbeck et al.	1980	North America	USA	38	2021-04-06	2021-07-09		Bare	Fallow land		Anhydrous Ammonia	AQA	Incorporated & placement	injected	180	0.45	0.513	-0.063	-0.00035	-0.035	North_America	Noth_America
251	Breitenbeck et al.	1980	North America	USA	38	2021-04-06	2021-07-09		Bare	Fallow land		Nitrate	CN	Surface broadcast	sprayed broadcast	180	0.44	0.513	-0.073	-0.000405556	-0.040555556	North_America	Noth_America
255	Breitenbeck et al.	1980	North America	USA	22	2021-02-05	2021-07-07		Bare	Fallow land		Urea	U	Surface broadcast	sprayed broadcast	180	0.77	0.513	0.257	0.001427778	0.142777778	North_America	Noth_America
256	Breitenbeck et al.	1980	North America	USA	28	2021-02-07	2021-06-09		Bare	Fallow land		Urea	U	Surface broadcast	sprayed broadcast	180	0.64	0.513	0.127	0.000705556	0.070555556	North_America	Noth_America
257	Breitenbeck et al.	1980	North America	USA	38	2021-04-06	2021-07-09		Bare	Fallow land		Urea	U	Surface broadcast	sprayed broadcast	180	0.57	0.513	0.057	0.000316667	0.031666667	North_America	Noth_America
258	Bremner et al.	1979	North America	USA		2021-02-07	2021-06-09		Bare	Fallow land		Anhydrous Ammonia	AA	Incorporated & placement	injected	250	19.6	1.45	18.15	0.0726	2021-07-26	North_America	Noth_America
259	Bremner et al.	1979	North America	USA		2021-04-06	2021-07-09		Bare	Fallow land		Anhydrous Ammonia	AA	Incorporated & placement	injected	250	15	1.45	13.55	0.0542	5.42	North_America	Noth_America
260	Bremner et al.	1979	North America	USA		2021-02-05	2021-07-07		Bare	Fallow land		Anhydrous Ammonia	AA	Incorporated & placement	injected	250	2021-12-01	1.45	10.65	0.0426	2021-04-26	North_America	Noth_America
265	Bremner et al.	1979	North America	USA		2021-03-07	2021-06-08		Bare	Fallow land		Anhydrous Ammonia	AA	Incorporated & placement	injected	180	3.62	1.45	2021-02-17	0.012055556	1.205555556	North_America	Noth_America
266	Bremner et al.	1979	North America	USA		2021-03-07	2021-06-08		Bare	Fallow land		Anhydrous Ammonia	AA	Incorporated & placement	injected	180	1.37	1.45	-0.08	-0.000444444	-0.044444444	North_America	Noth_America
267	Bremner et al.	1979	North America	USA		2021-03-07	2021-06-08		Bare	Fallow land		Anhydrous Ammonia	AA	Incorporated & placement	injected	180	0.55	1.45	-0.9	-0.005	-0.5	North_America	Noth_America
268	Bremner et al.	1979	North America	USA		2021-03-07	2021-06-08		Bare	Fallow land		Mineral N mix	AA + NP	Incorporated & placement	injected	180	1.74	1.45	0.29	0.001611111	0.161111111	North_America	Noth_America
271	Bronson et al.		North America	USA					Wheat	Cereals		Urea	U	N/A		150	0.93	0.2233	0.7067	0.004711333	0.471133333	North_America	Noth_America
272	Bronson et al.		North America	USA					Wheat	Cereals		Urea + NI	U + DCD	N/A		150	0.44	0.2233	0.2167	0.001444667	0.144466667	North_America	Noth_America
273	Bronson et al.		North America	USA					Wheat	Cereals		Urea + Additives	U + ECC	N/A		150	0.51	0.2233	0.2867	0.001911333	0.191133333	North_America	Noth_America
276	Bronson et al.	1989	North America	USA		0	2021-07-02		Maize	Cereals		Urea	U	Surface placement	suface banded	218	3.36	0.2233	3.1367	0.014388532	1.438853211	North_America	Noth_America
277	Bronson et al.	1990	North America	USA		0	2021-07-02		Maize	Cereals		Urea	U	Surface placement	suface banded	218	1.65	0.2233	4267-01-01	0.006544495	0.654449541	North_America	Noth_America
278	Bronson et al.	1989	North America	USA		0	2021-07-02		Maize	Cereals		Urea + Additives	U + ECC	Surface placement	suface banded	218	2021-02-27	0.2233	2.0467	0.009388532	0.938853211	North_America	Noth_America
279	Bronson et al.	1989	North America	USA		0	2021-07-02		Maize	Cereals		Urea + Additives	U + ECC	Surface placement	suface banded	218	2021-02-26	0.2233	2.0367	0.009342661	0.934266055	North_America	Noth_America
280	Bronson et al.	1990	North America	USA		0	2021-07-02		Maize	Cereals		Urea + Additives	U + ECC	Surface placement	suface banded	218	0.48	0.2233	0.2567	0.001177523	0.117752294	North_America	Noth_America
281	Bronson et al.	1990	North America	USA		0	2021-07-02		Maize	Cereals		Urea + Additives	U + ECC	Surface placement	suface banded	218	0.43	0.2233	0.2067	0.000948165	0.094816514	North_America	Noth_America
282	Bronson et al.	1989	North America	USA		0	2021-07-02		Maize	Cereals		Urea + NI	U + NITRAPYRINE	Surface placement	suface banded	218	2021-01-17	0.2233	0.9467	0.004342661	0.434266055	North_America	Noth_America
283	Bronson et al.	1990	North America	USA		0	2021-07-02		Maize	Cereals		Urea + NI	U + NITRAPYRINE	Surface placement	suface banded	218	0.98	0.2233	0.7567	0.003471101	0.347110092	North_America	Noth_America
288	Buchkina et al.	2006	Russia	Russia		2021-01-07	2021-06-04	2021-01-05	Barley	Cereals		Ammonium	NH4CONTROL3	N/A		60	0.65	0.3533	0.2967	0.004945	0.4945	Eastern_Europe_and_Central_Asia	CIS_(Russian_commonwealth)
289	Buchkina et al.	2006	Russia	Russia		2021-01-07	2021-06-04	2021-01-05	Cabbage	Vegetables		Ammonium	NH4CONTROL3	N/A		70	0.39	0.34	0.05	0.000714286	0.071428571	Eastern_Europe_and_Central_Asia	CIS_(Russian_commonwealth)
290	Buchkina et al.	2006	Russia	Russia		2021-02-14	2021-06-09	2021-01-02	Barley	Cereals		Ammonium	NH4CONTROL3	N/A		110	0.7	0.3533	0.3467	0.003151818	0.315181818	Eastern_Europe_and_Central_Asia	CIS_(Russian_commonwealth)
291	Buchkina et al.	2006	Russia	Russia		2021-02-14	2021-06-09	2021-01-02	Cabbage	Vegetables		Ammonium	NH4CONTROL3	N/A		110	0.43	0.34	0.09	0.000818182	0.081818182	Eastern_Europe_and_Central_Asia	CIS_(Russian_commonwealth)
292	Buchkina et al.	2004	Russia	Russia	8	2021-01-08			Barley	Cereals		Ammonium Nitrate	AN	Surface broadcast		65	0.53	0.3533	0.1767	0.002718462	0.271846154	Eastern_Europe_and_Central_Asia	CIS_(Russian_commonwealth)
293	Buchkina et al.	2004	Russia	Russia	8	2021-01-08			Barley	Cereals		Ammonium Nitrate	AN	Surface broadcast		110	0.75	0.3533	0.3967	0.003606364	0.360636364	Eastern_Europe_and_Central_Asia	CIS_(Russian_commonwealth)
298	Burton et al.	2000	North America	Canada		2021-02-04			Wheat	Cereals	Oats	Anhydrous Ammonia	AA	Incorporated & placement	subsurface band in fall	80	2.91	0.7783	2.1317	0.02664625	2.664625	North_America	Noth_America
299	Burton et al.	2000	North America	Canada		2021-02-04			Wheat	Cereals	Oats	Anhydrous Ammonia	AA	Incorporated & placement	subsurface band in spring	80	2021-02-17	0.7783	3917-01-01	0.01739625	1.739625	North_America	Noth_America
300	Burton et al.	2002	North America	Canada		2021-02-04			Wheat	Cereals	Oats	Anhydrous Ammonia	AA	Incorporated & placement	subsurface band in fall	80	1.91	0.7783	1.1317	0.01414625	1.414625	North_America	Noth_America
301	Burton et al.	2002	North America	Canada		2021-02-04			Wheat	Cereals	Oats	Anhydrous Ammonia	AA	Incorporated & placement	subsurface band in spring	80	1.55	0.7783	0.7717	0.00964625	0.964625	North_America	Noth_America
302	Burton et al.	2001	North America	Canada		2021-02-04			Wheat	Cereals	Oats	Anhydrous Ammonia	AA	Incorporated & placement	subsurface band in fall	80	1.46	0.7783	0.6817	0.00852125	0.852125	North_America	Noth_America
303	Burton et al.	2001	North America	Canada		2021-02-08			Wheat	Cereals	Oats	Anhydrous Ammonia	AA	Incorporated & placement	subsurface band in fall	80	2021-01-25	0.7783	0.4717	0.00589625	0.589625	North_America	Noth_America
304	Burton et al.	2001	North America	Canada		2021-02-04			Wheat	Cereals	Oats	Anhydrous Ammonia	AA	Incorporated & placement	subsurface band in spring	80	2021-01-05	0.7783	0.2717	0.00339625	0.339625	North_America	Noth_America
305	Burton et al.	2000	North America	Canada		2021-02-08			Wheat	Cereals	Oats	Anhydrous Ammonia	AA	Incorporated & placement	subsurface band in spring	80	0.72	0.7783	-0.0583	-0.00072875	-0.072875	North_America	Noth_America
306	Burton et al.	2001	North America	Canada		2021-02-08			Wheat	Cereals	Oats	Anhydrous Ammonia	AA	Incorporated & placement	subsurface band in spring	80	0.64	0.7783	-0.1383	-0.00172875	-0.172875	North_America	Noth_America
307	Burton et al.	2000	North America	Canada		2021-02-08			Wheat	Cereals	Oats	Anhydrous Ammonia	AA	Incorporated & placement	subsurface band in fall	80	0.55	0.7783	-0.2283	-0.00285375	-0.285375	North_America	Noth_America
308	Burton et al.	2002	North America	Canada		2021-02-08			Wheat	Cereals	Oats	Anhydrous Ammonia	AA	Incorporated & placement	subsurface band in fall	80	0.29	0.7783	-0.4883	-0.00610375	-0.610375	North_America	Noth_America
309	Burton et al.	2002	North America	Canada		2021-02-08			Wheat	Cereals	Oats	Anhydrous Ammonia	AA	Incorporated & placement	subsurface band in spring	80	0.21	0.7783	-0.5683	-0.00710375	-0.710375	North_America	Noth_America
316	Burton et al.	2000	North America	Canada		2021-02-04			Wheat	Cereals	Oats	Urea + Additives	CONTROLLED RELEASE UREA	Incorporated & placement	banded in spring	80	2021-02-04	0.7783	6217-01-01	0.02027125	2.027125	North_America	Noth_America
317	Burton et al.	2001	North America	Canada		2021-02-04			Wheat	Cereals	Oats	Urea + Additives	CONTROLLED RELEASE UREA	Incorporated & placement	banded in spring	80	2021-01-07	0.7783	0.2917	0.00364625	0.364625	North_America	Noth_America
318	Burton et al.	2002	North America	Canada		2021-02-04			Wheat	Cereals	Oats	Urea + Additives	CONTROLLED RELEASE UREA	Incorporated & placement	banded in spring	80	0.97	0.7783	0.1917	0.00239625	0.239625	North_America	Noth_America
319	Burton et al.	2000	North America	Canada		2021-02-04			Wheat	Cereals	Oats	Urea	UREA	Surface broadcast	Spring broadcast	80	3.94	0.7783	3.1617	0.03952125	3.952125	North_America	Noth_America
320	Burton et al.	2000	North America	Canada		2021-02-04			Wheat	Cereals	Oats	Urea	UREA	Incorporated & placement	subsurface band in spring	80	2.74	0.7783	9617-01-01	0.02452125	2.452125	North_America	Noth_America
321	Burton et al.	2000	North America	Canada		2021-02-04			Wheat	Cereals	Oats	Urea	UREA	Incorporated & placement	subsurface band in fall	80	1.93	0.7783	1.1517	0.01439625	1.439625	North_America	Noth_America
322	Burton et al.	2002	North America	Canada		2021-02-04			Wheat	Cereals	Oats	Urea	UREA	Incorporated & placement	subsurface band in spring	80	1.77	0.7783	0.9917	0.01239625	1.239625	North_America	Noth_America
323	Burton et al.	2001	North America	Canada		2021-02-04			Wheat	Cereals	Oats	Urea	UREA	Incorporated & placement	subsurface band in fall	80	1.74	0.7783	0.9617	0.01202125	1.202125	North_America	Noth_America
324	Burton et al.	2002	North America	Canada		2021-02-04			Wheat	Cereals	Oats	Urea	UREA	Incorporated & placement	subsurface band in fall	80	1.47	0.7783	0.6917	0.00864625	0.864625	North_America	Noth_America
325	Burton et al.	2002	North America	Canada		2021-02-04			Wheat	Cereals	Oats	Urea	UREA	Surface broadcast	Spring broadcast	80	2021-01-31	0.7783	0.5317	0.00664625	0.664625	North_America	Noth_America
326	Burton et al.	2001	North America	Canada		2021-02-04			Wheat	Cereals	Oats	Urea	UREA	Incorporated & placement	subsurface band in spring	80	2021-01-19	0.7783	0.4117	0.00514625	0.514625	North_America	Noth_America
327	Burton et al.	2001	North America	Canada		2021-02-08			Wheat	Cereals	Oats	Urea	UREA	Incorporated & placement	subsurface band in fall	80	2021-01-16	0.7783	0.3817	0.00477125	0.477125	North_America	Noth_America
328	Burton et al.	2001	North America	Canada		2021-02-04			Wheat	Cereals	Oats	Urea	UREA	Surface broadcast	Spring broadcast	80	1	0.7783	0.2217	0.00277125	0.277125	North_America	Noth_America
329	Burton et al.	2001	North America	Canada		2021-02-08			Wheat	Cereals	Oats	Urea	UREA	Incorporated & placement	subsurface band in spring	80	0.72	0.7783	-0.0583	-0.00072875	-0.072875	North_America	Noth_America
330	Burton et al.	2001	North America	Canada		2021-02-08			Wheat	Cereals	Oats	Urea	UREA	Surface broadcast	Spring broadcast	80	0.61	0.7783	-0.1683	-0.00210375	-0.210375	North_America	Noth_America
331	Burton et al.	2000	North America	Canada		2021-02-08			Wheat	Cereals	Oats	Urea	UREA	Incorporated & placement	subsurface band in fall	80	0.55	0.7783	-0.2283	-0.00285375	-0.285375	North_America	Noth_America
332	Burton et al.	2000	North America	Canada		2021-02-08			Wheat	Cereals	Oats	Urea	UREA	Surface broadcast	Spring broadcast	80	0.48	0.7783	-0.2983	-0.00372875	-0.372875	North_America	Noth_America
333	Burton et al.	2000	North America	Canada		2021-02-08			Wheat	Cereals	Oats	Urea	UREA	Incorporated & placement	subsurface band in spring	80	0.38	0.7783	-0.3983	-0.00497875	-0.497875	North_America	Noth_America
334	Burton et al.	2002	North America	Canada		2021-02-08			Wheat	Cereals	Oats	Urea	UREA	Incorporated & placement	subsurface band in fall	80	0.26	0.7783	-0.5183	-0.00647875	-0.647875	North_America	Noth_America
335	Burton et al.	2002	North America	Canada		2021-02-08			Wheat	Cereals	Oats	Urea	UREA	Incorporated & placement	subsurface band in spring	80	0.26	0.7783	-0.5183	-0.00647875	-0.647875	North_America	Noth_America
336	Burton et al.	2002	North America	Canada		2021-02-08			Wheat	Cereals	Oats	Urea	UREA	Surface broadcast	Spring broadcast	80	0.21	0.7783	-0.5683	-0.00710375	-0.710375	North_America	Noth_America
337	Burton et al.	2000	North America	Canada		2021-02-08			Wheat	Cereals	Oats	Urea + Additives	UREA+UREASE INHIBITOR	Surface broadcast	Spring broadcast	80	0.69	0.7783	-0.0883	-0.00110375	-0.110375	North_America	Noth_America
338	Burton et al.	2001	North America	Canada		2021-02-08			Wheat	Cereals	Oats	Urea + Additives	UREA+UREASE INHIBITOR	Surface broadcast	Spring broadcast	80	0.58	0.7783	-0.1983	-0.00247875	-0.247875	North_America	Noth_America
339	Burton et al.	2002	North America	Canada		2021-02-08			Wheat	Cereals	Oats	Urea + Additives	UREA+UREASE INHIBITOR	Surface broadcast	Spring broadcast	80	0.23	0.7783	-0.5483	-0.00685375	-0.685375	North_America	Noth_America
344	Burzaco et al.	2011	North America	USA		1.92	2021-06-03		Maize	Cereals	Soybean	Mineral N mix	STARTER+UAN	Incorporated & placement	band injected	112	2.55	0.855	1.695	0.015133929	1.513392857	North_America	Noth_America
345	Burzaco et al.	2010	North America	USA		1.92	2021-06-03		Maize	Cereals	Soybean	Mineral N mix	STARTER+UAN	Incorporated & placement	band injected	112	1.76	0.855	0.905	0.008080357	0.808035714	North_America	Noth_America
346	Burzaco et al.	2011	North America	USA		1.92	2021-06-03		Maize	Cereals	Soybean	Mineral N mix	STARTER+UAN	Incorporated & placement	band injected	202	4.89	0.855	4.035	0.019975248	1.997524752	North_America	Noth_America
347	Burzaco et al.	2010	North America	USA		1.92	2021-06-03		Maize	Cereals	Soybean	Mineral N mix	STARTER+UAN	Incorporated & placement	band injected	202	3.47	0.855	2.615	0.012945545	1.294554455	North_America	Noth_America
348	Burzaco et al.	2011	North America	USA		1.92	2021-06-03		Maize	Cereals	Soybean	Mineral N mix	STARTER+UAN+NITRAPYRIN	Incorporated & placement	band injected	112	1.78	0.855	0.925	0.008258929	0.825892857	North_America	Noth_America
349	Burzaco et al.	2010	North America	USA		1.92	2021-06-03		Maize	Cereals	Soybean	Mineral N mix	STARTER+UAN+NITRAPYRIN	Incorporated & placement	band injected	112	2021-01-16	0.855	0.305	0.002723214	0.272321429	North_America	Noth_America
350	Burzaco et al.	2011	North America	USA		1.92	2021-06-03		Maize	Cereals	Soybean	Mineral N mix	STARTER+UAN+NITRAPYRIN	Incorporated & placement	band injected	202	3.56	0.855	2.705	0.013391089	1.339108911	North_America	Noth_America
351	Burzaco et al.	2010	North America	USA		1.92	2021-06-03		Maize	Cereals	Soybean	Mineral N mix	STARTER+UAN+NITRAPYRIN	Incorporated & placement	band injected	202	2.87	0.855	2.015	0.009975248	0.997524752	North_America	Noth_America
352	Cardenas et al.	2006	Europe	Wales			2021-06-04	0.93	Grassland	Grasslands	Ryegrass	Ammonium Nitrate	AN	Surface broadcast		75	2021-03-03	0.405	2.625	0.035	2021-03-05	Western_and_Central_Europe	Europe
353	Cardenas et al.	2007	Europe	Wales			2021-06-04	0.93	Grassland	Grasslands	Ryegrass	Ammonium Nitrate	AN	Surface broadcast		75	0.85	0.405	0.445	0.005933333	0.593333333	Western_and_Central_Europe	Europe
354	Cardenas et al.	2007	Europe	England		2021-04-05	2021-06-07	2021-01-09	Grassland	Grasslands	Pasture	Ammonium Nitrate	AN	Surface broadcast		75	0.88	0.905	-0.025	-0.000333333	-0.033333333	Western_and_Central_Europe	Europe
355	Cardenas et al.	2007	Europe	England		2021-05-05	2021-05-08	1	Grassland	Grasslands	Grassland	Ammonium Nitrate	AN	Surface broadcast		75	4.54	1.51	2021-03-03	0.0404	2021-04-04	Western_and_Central_Europe	Europe
356	Cardenas et al.	2006	Europe	England		2021-06-07	2021-05-08	1	Grassland	Grasslands	Grassland	Ammonium Nitrate	AN	Surface broadcast		75	2021-04-07	1.51	2.56	0.034133333	3.413333333	Western_and_Central_Europe	Europe
357	Cardenas et al.	2006	Europe	England		2021-04-02	2021-07-04	0.9	Grassland	Grasslands	Pasture	Ammonium Nitrate	AN	Surface broadcast		76	0.9	0.905	-0.005	-6.57895E-05	-0.006578947	Western_and_Central_Europe	Europe
358	Cardenas et al.	2006	Europe	Wales			2021-06-04	0.93	Grassland	Grasslands	Ryegrass	Ammonium Nitrate	AN	Surface broadcast		175	14.46	0.405	14.055	0.080314286	8.031428571	Western_and_Central_Europe	Europe
359	Cardenas et al.	2007	Europe	Wales			2021-06-04	0.93	Grassland	Grasslands	Ryegrass	Ammonium Nitrate	AN	Surface broadcast		175	5.82	0.405	5.415	0.030942857	3.094285714	Western_and_Central_Europe	Europe
360	Cardenas et al.	2007	Europe	England		2021-04-05	2021-06-07	2021-01-09	Grassland	Grasslands	Pasture	Ammonium Nitrate	AN	Surface broadcast		175	2021-02-06	0.905	1.695	0.009685714	0.968571429	Western_and_Central_Europe	Europe
361	Cardenas et al.	2006	Europe	England		2021-06-07	2021-05-08	1	Grassland	Grasslands	Grassland	Ammonium Nitrate	AN	Surface broadcast		175	8.53	1.51	2021-07-02	0.040114286	4.011428571	Western_and_Central_Europe	Europe
362	Cardenas et al.	2007	Europe	England		2021-05-05	2021-05-08	1	Grassland	Grasslands	Grassland	Ammonium Nitrate	AN	Surface broadcast		175	7.87	1.51	6.36	0.036342857	3.634285714	Western_and_Central_Europe	Europe
363	Cardenas et al.	2006	Europe	England		2021-04-02	2021-07-04	0.9	Grassland	Grasslands	Pasture	Ammonium Nitrate	AN	Surface broadcast		176	2021-02-04	0.905	1.135	0.006448864	0.644886364	Western_and_Central_Europe	Europe
364	Cardenas et al.	2007	Europe	England		2021-04-05	2021-06-07	2021-01-09	Grassland	Grasslands	Pasture	Ammonium Nitrate	AN	Surface broadcast		300	13.05	0.905	12.145	0.040483333	4.048333333	Western_and_Central_Europe	Europe
365	Cardenas et al.	2007	Europe	England		2021-05-05	2021-05-08	1	Grassland	Grasslands	Grassland	Ammonium Nitrate	AN	Surface broadcast		310	25.7	1.51	24.19	0.078032258	7.803225806	Western_and_Central_Europe	Europe
366	Cardenas et al.	2006	Europe	Wales			2021-06-04	0.93	Grassland	Grasslands	Ryegrass	Ammonium Nitrate	AN	Surface broadcast		350	36.01	0.405	35.605	0.101728571	10.17285714	Western_and_Central_Europe	Europe
367	Cardenas et al.	2007	Europe	Wales			2021-06-04	0.93	Grassland	Grasslands	Ryegrass	Ammonium Nitrate	AN	Surface broadcast		350	34.96	0.405	34.555	0.098728571	9.872857143	Western_and_Central_Europe	Europe
368	Cardenas et al.	2006	Europe	England		2021-04-02	2021-07-04	0.9	Grassland	Grasslands	Pasture	Ammonium Nitrate	AN	Surface broadcast		350	2021-08-11	0.905	7.205	0.020585714	2.058571429	Western_and_Central_Europe	Europe
369	Cardenas et al.	2006	Europe	England		2021-06-07	2021-05-08	1	Grassland	Grasslands	Grassland	Ammonium Nitrate	AN	Surface broadcast		350	24.3	1.51	22.79	0.065114286	6.511428571	Western_and_Central_Europe	Europe
393	Chen et al.	2011	China	China	11	0.76	2021-08-06	1.57	Sunflower	Cereals	Wheat	Urea	UREA+PK	Incorporated		240	0.51	0.17	0.34	0.001416667	0.141666667	East_Asia	East_Asia
394	Chen et al.	2011	China	China	11	1	2021-08-07	1.57	Sunflower	Cereals	Wheat	Urea	UREA+PK	Incorporated		300	0.79	0.17	0.62	0.002066667	0.206666667	East_Asia	East_Asia
399	Chen et al.	1997	China	China		2021-01-28	2021-06-07		Soybean	Legumes		Urea	UREA	N/A		50	1.47	0.75	0.72	0.0144	1.44	East_Asia	East_Asia
400	Chen et al.	1997	China	China		2021-01-28	2021-06-07		Soybean	Legumes		Urea	UREA	N/A		100	2.61	0.75	1.86	0.0186	1.86	East_Asia	East_Asia
401	Chen et al.	1997	China	China		2021-01-28	2021-06-07		Maize	Cereals		Urea	UREA	N/A		150	3.53	0.8	2.73	0.0182	1.82	East_Asia	East_Asia
402	Chen et al.	1997	China	China		2021-01-28	2021-06-07		Maize	Cereals		Urea	UREA	N/A		250	5.57	0.8	4.77	0.01908	1.908	East_Asia	East_Asia
408	Chen et al.	2011	China	China	20	2.75	2021-05-09	2021-01-03	Maize	Cereals	Maize-soybean rotation	Mineral N mix	NPK+UREA	Surface broadcast		150	0.86	0.34	0.52	0.003466667	0.346666667	East_Asia	East_Asia
413	Chen et al.	2002	China	China	55		2021-06-01		Wheat	Cereals	Rice	Urea	UREA	N/A		100	5.57	3.46	2021-02-11	0.0211	2021-02-11	East_Asia	East_Asia
414	Chen et al.	2004	China	China	55		2021-06-01		Wheat	Cereals	Maize	Urea	UREA	N/A		180	2021-09-29	3.93	5.36	0.029777778	2.977777778	East_Asia	East_Asia
415	Chen et al.	2004	China	China	55		2021-06-01		Wheat	Cereals	Rice	Urea	UREA	N/A		180	8.55	3.46	2021-05-09	0.028277778	2.827777778	East_Asia	East_Asia
416	Chen et al.	2004	China	China	55		2021-06-01		Wheat	Cereals	Maize	Urea	UREA	N/A		180	8.51	3.93	4.58	0.025444444	2.544444444	East_Asia	East_Asia
417	Chen et al.	2004	China	China	55		2021-06-01		Wheat	Cereals	Rice	Urea	UREA	N/A		180	8.33	3.46	4.87	0.027055556	2.705555556	East_Asia	East_Asia
418	Chen et al.	2004	China	China	55		2021-06-01		Wheat	Cereals	Rice	Urea	UREA	N/A		180	2021-08-19	3.46	4.73	0.026277778	2.627777778	East_Asia	East_Asia
419	Chen et al.	2002	China	China	55		2021-06-01		Wheat	Cereals	Rice	Urea	UREA	N/A		200	7.54	3.46	2021-04-08	0.0204	2021-02-04	East_Asia	East_Asia
420	Chen et al.	2003	China	China	55		2021-06-01		Wheat	Cereals	Rice	Urea	UREA	N/A		200	2021-06-09	3.46	3.44	0.0172	1.72	East_Asia	East_Asia
421	Chen et al.	2003	China	China	55		2021-06-01		Wheat	Cereals	Rice	Urea	UREA	N/A		200	6.85	3.46	3.39	0.01695	1.695	East_Asia	East_Asia
422	Chen et al.	2003	China	China	55		2021-06-01		Wheat	Cereals	Maize	Urea	UREA	N/A		200	6.52	3.93	2.59	0.01295	1.295	East_Asia	East_Asia
423	Chen et al.	2003	China	China	55		2021-06-01		Wheat	Cereals	Soybean	Urea	UREA	N/A		200	6.45	3.67	2.78	0.0139	1.39	East_Asia	East_Asia
424	Chen et al.	2002	China	China	55		2021-06-01		Wheat	Cereals	Rice	Urea	UREA	N/A		300	7.74	3.46	2021-04-28	0.014266667	1.426666667	East_Asia	East_Asia
428	Cheng et al.	2013	China	China	27	2021-01-13	2021-07-09	2021-01-31	Maize	Cereals	Fallow	Urea	UREA	Surface broadcast		160	2021-02-07	0.73	1.34	0.008375	0.8375	East_Asia	East_Asia
434	Christensen	1981	Europe	Denmark	9	2021-01-09	2021-05-03		Grassland	Grasslands	Grassland	Ammonium Nitrate	AN	Surface broadcast		200	2.38	0.67	1.71	0.00855	0.855	Western_and_Central_Europe	Europe
437	Clayton et al.	1993	Europe	Scotland	22	2021-03-02	2021-05-05		Grassland	Grasslands	Grassland	Ammonium Nitrate	AN	Surface broadcast		360	2021-04-23	0.15	2021-04-08	0.011333333	1.133333333	Western_and_Central_Europe	Europe
438	Clayton et al.	1992	Europe	Scotland	22	2021-03-02	2021-05-05		Grassland	Grasslands	Grassland	Ammonium Nitrate	AN	Surface broadcast		360	2021-01-05	0.15	1.35	0.00375	0.375	Western_and_Central_Europe	Europe
439	Clayton et al.	1993	Europe	Scotland	22	2021-03-02	2021-05-05		Grassland	Grasslands	Grassland	Ammonium	AS	Surface broadcast		360	2021-01-28	0.15	2021-01-13	0.003138889	0.313888889	Western_and_Central_Europe	Europe
440	Clayton et al.	1992	Europe	Scotland	22	2021-03-02	2021-05-05		Grassland	Grasslands	Grassland	Ammonium	AS	Surface broadcast		360	0.69	0.15	0.54	0.0015	0.15	Western_and_Central_Europe	Europe
441	Clayton et al.	1993	Europe	Scotland	22	2021-03-02	2021-05-05		Grassland	Grasslands	Grassland	Nitrate	CN	Surface broadcast		360	2021-04-01	0.15	3.86	0.010722222	1.072222222	Western_and_Central_Europe	Europe
442	Clayton et al.	1992	Europe	Scotland	22	2021-03-02	2021-05-05		Grassland	Grasslands	Grassland	Nitrate	CN	Surface broadcast		360	1.63	0.15	1.48	0.004111111	0.411111111	Western_and_Central_Europe	Europe
447	Clayton et al.	1993	Europe	Scotland	22	2021-03-02	2021-05-05		Grassland	Grasslands	Grassland	Urea	U	Surface broadcast		360	2021-05-21	0.15	2021-05-06	0.014055556	1.405555556	Western_and_Central_Europe	Europe
448	Clayton et al.	1992	Europe	Scotland	22	2021-03-02	2021-05-05		Grassland	Grasslands	Grassland	Urea	U	Surface broadcast		360	2021-03-01	0.15	2.86	0.007944444	0.794444444	Western_and_Central_Europe	Europe
449	Clayton et al.	1993	Europe	Scotland	22	2021-03-02	2021-05-05		Grassland	Grasslands	Grassland	Mineral N mix	U-AN	Surface broadcast		240	2.94	0.15	2.79	0.011625	1.1625	Western_and_Central_Europe	Europe
466	Cochran et al.	1979	North America	USA					Bare	Fallow land		Anhydrous Ammonia	AA	Incorporated & placement	injected	55	0.05	0.03	0.02	0.000363636	0.036363636	North_America	Noth_America
467	Cochran et al.	1979	North America	USA					Bare	Fallow land		Anhydrous Ammonia	AA	Incorporated & placement	injected	110	0.1	0.03	0.07	0.000636364	0.063636364	North_America	Noth_America
468	Cochran et al.	1979	North America	USA					Bare	Fallow land		Anhydrous Ammonia	AA	Incorporated & placement	injected	220	0.23	0.03	0.2	0.000909091	0.090909091	North_America	Noth_America
470	Crill et al.	1994	Latin America & Caribbean	Costa Rica		2.53	6	0.73	Maize	Cereals	Forest	Mineral N mix	AN+UREA	N/A		122	1.83	0.51	1.32	0.010819672	1.081967213	Latin_America	Latin_America
471	Crill et al.	1994	Latin America & Caribbean	Costa Rica		2.53	6	0.73	Papaya	Perennials	Forest	Mineral N mix	AN+UREA	N/A		133	1.37	0.19	2021-01-18	0.00887218	0.887218045	Latin_America	Latin_America
476	Cui et al.	2008	China	China	17	2021-01-03	2021-08-03	1.42	Wheat	Cereals	Maize	Urea	UREA+PK	Surface broadcast	broadcast	300	2021-02-04	0.3	2021-02-01	0.007	0.7	East_Asia	East_Asia
477	Cui et al.	2009	China	China	17	2021-01-03	2021-08-03	1.42	Maize	Cereals	Wheat	Urea	UREA+PK	Surface broadcast	broadcast	300	2021-01-06	0.2	2021-01-04	0.004666667	0.466666667	East_Asia	East_Asia
483	Dalal et al.	2006	Oceania	Australia	52	1.78	2021-07-07	0.95	Sorghum	Cereals	Sorghum	Urea	UREA	Incorporated broadcast	incorporated	150	4.96	2021-03-29	1.67	0.011133333	1.113333333	Oceania	Oceania
484	Dambreville et al.	2002	Europe	France	16	0.92	2021-06-04		Grassland	Grasslands	Grassland	Ammonium Nitrate	AN	N/A		110	2021-02-17	1	2021-01-17	0.010636364	1.063636364	Western_and_Central_Europe	Europe
485	Dambreville et al.	2002	Europe	France	14	0.94	2021-05-09		Grassland	Grasslands	Grassland	Ammonium Nitrate	AN	N/A		180	0.87	0.34	0.53	0.002944444	0.294444444	Western_and_Central_Europe	Europe
491	Dawar et al.	2009	Oceania	New Zealand			2021-05-07		Ryegrass with some white clover	Grasslands	Ryegrass with some white clover	Urea	UREA	Surface broadcast	granular	100	0.42	0.16	0.26	0.0026	0.26	Oceania	Oceania
492	Dawar et al.	2009	Oceania	New Zealand			2021-05-07		Ryegrass with some white clover	Grasslands	Ryegrass with some white clover	Urea	UREA	Surface broadcast	FPA(40% water by weight) through a spray	100	0.4	0.16	0.24	0.0024	0.24	Oceania	Oceania
493	Dawar et al.	2009	Oceania	New Zealand			2021-05-07		Ryegrass with some white clover	Grasslands	Ryegrass with some white clover	Urea + Additives	UREA WITH NBPT	Surface broadcast	granular	100	0.39	0.16	0.23	0.0023	0.23	Oceania	Oceania
494	Dawar et al.	2009	Oceania	New Zealand			2021-05-07		Ryegrass with some white clover	Grasslands	Ryegrass with some white clover	Urea + Additives	UREA WITH NBPT	Surface broadcast	FPA(40% water by weight) through a spray	100	0.37	0.16	0.21	0.0021	0.21	Oceania	Oceania
502	Delgado et al.	1992	North America	USA		2.62	2021-07-03		Grassland	Grasslands	Grassland	Ammonium Nitrate	AN	Surface broadcast		168	11.91	0.06	11.85	0.070535714	7.053571429	North_America	Noth_America
503	Delgado et al.	1992	North America	USA		2.62	2021-07-03		Grassland	Grasslands	Grassland	Ammonium Nitrate	AN	Surface broadcast		168	2021-01-16	0.06	2021-01-01	0.006547619	0.654761905	North_America	Noth_America
505	Delgado et al.	1992	North America	USA		2.62	2021-07-03		Grassland	Grasslands	Grassland	Urea	U	Surface broadcast		168	0.45	0.06	0.39	0.002321429	0.232142857	North_America	Noth_America
506	Delgado et al.	1992	North America	USA		2.62	2021-07-03		Grassland	Grasslands	Grassland	Urea	U	Surface broadcast		168	0.18	0.06	0.12	0.000714286	0.071428571	North_America	Noth_America
508	Delgado et al.	1993	North America	USA			2021-07-06		Barley	Cereals		Urea	U	Incorporated & placement	banded	90	0.74	0.41	0.33	0.003666667	0.366666667	North_America	Noth_America
509	Delgado et al.	1993	North America	USA			2021-07-06		Barley	Cereals		Urea + NI	U + DCD	Incorporated & placement	banded	90	0.47	0.41	0.06	0.000666667	0.066666667	North_America	Noth_America
510	Delgado et al.	1993	North America	USA			2021-07-06		Barley	Cereals		Urea + Additives	UC	Incorporated & placement	banded	90	0.62	0.41	0.21	0.002333333	0.233333333	North_America	Noth_America
514	Deng et al.	2003	China	China			2021-06-02	2021-01-03	Wheat	Cereals	Rice wheat or rice rapeseed	Urea	UREA	Surface broadcast		180	2.33	0.96	1.37	0.007611111	0.761111111	East_Asia	East_Asia
516	Denmead et al.	2005	Oceania	Australia		2021-01-07	2021-04-07		Sugarcane	Row crops	Sugarcane	Urea	U	Incorporated & placement	subsuface banding	150	0.21	0.06	0.15	0.001	0.1	Oceania	Oceania
519	Dhadli et al.	2013	South Asia	India	7	0.33	2021-07-02		Maize	Cereals	Wheat maize rotation	Urea	U	Surface broadcast		120	5.78	2.37	3.41	0.028416667	2.841666667	South_Asia	South_Asia
520	Dhadli et al.	2013	South Asia	India	7	0.33	2021-07-02		Wheat	Cereals	Wheat maize rotation	Urea	U	Surface broadcast		120	2.36	1.66	0.7	0.005833333	0.583333333	South_Asia	South_Asia
521	Dhadli et al.	2013	South Asia	India	7	0.41	2021-07-04		Maize	Cereals	Wheat maize rotation	Urea	UREA+P+K	Surface broadcast		120	5.55	2.37	2021-03-18	0.0265	2.65	South_Asia	South_Asia
522	Dhadli et al.	2013	South Asia	India	7	0.41	2021-07-04		Maize	Cereals	Wheat maize rotation	Urea	UREA+P+K	Surface broadcast		120	5.55	2.37	2021-03-18	0.0265	2.65	South_Asia	South_Asia
523	Dhadli et al.	2013	South Asia	India	7	0.41	2021-07-04		Wheat	Cereals	Wheat maize rotation	Urea	UREA+P+K	Surface broadcast		120	2.35	1.66	0.69	0.00575	0.575	South_Asia	South_Asia
524	Dhadli et al.	2013	South Asia	India	7	0.41	2021-07-04		Wheat	Cereals	Wheat maize rotation	Urea	UREA+P+K	Surface broadcast		120	2.35	1.66	0.69	0.00575	0.575	South_Asia	South_Asia
525	Dhadli et al.	2013	South Asia	India	7	0.41	7		Maize	Cereals	Wheat maize rotation	Urea	UREA+P+K	Surface broadcast		180	5.99	2.37	3.62	0.020111111	2.011111111	South_Asia	South_Asia
526	Dhadli et al.	2013	South Asia	India	7	0.41	7		Maize	Cereals	Wheat maize rotation	Urea	UREA+P+K	Surface broadcast		180	5.99	2.37	3.62	0.020111111	2.011111111	South_Asia	South_Asia
527	Dhadli et al.	2013	South Asia	India	7	0.41	7		Wheat	Cereals	Wheat maize rotation	Urea	UREA+P+K	Surface broadcast		180	2021-02-07	1.66	2021-01-04	0.005777778	0.577777778	South_Asia	South_Asia
528	Dhadli et al.	2013	South Asia	India	7	0.41	7		Wheat	Cereals	Wheat maize rotation	Urea	UREA+P+K	Surface broadcast		180	2021-02-07	1.66	2021-01-04	0.005777778	0.577777778	South_Asia	South_Asia
548	Dick et al.	2004	Sub-Saharan Africa	Mali	1				Pearl millet	Cereals		Urea	UREA	Surface broadcast		50	1.54	0.6	0.94	0.0188	1.88	Africa	Africa
565	Ding et al.	2008	China	China	11	0.43	8	2021-01-04	Maize	Cereals	Wheat	Urea	UREA+K	Incorporated broadcast	incorporated broadcast	150	0.87	0.2	0.67	0.004466667	0.446666667	East_Asia	East_Asia
566	Ding et al.	2008	China	China	11	0.43	8	2021-01-04	Wheat	Cereals	Maize	Urea	UREA+K	Incorporated broadcast	incorporated broadcast	150	0.23	0.15	0.08	0.000533333	0.053333333	East_Asia	East_Asia
567	Ding et al.	2008	China	China	11	0.99	2021-08-01	2021-01-04	Maize	Cereals	Wheat	Urea	UREA+PK	Incorporated broadcast	incorporated broadcast	150	2021-01-11	0.2	0.91	0.006066667	0.606666667	East_Asia	East_Asia
568	Ding et al.	2008	China	China	11	0.99	2021-08-01	2021-01-04	Wheat	Cereals	Maize	Urea	UREA+PK	Incorporated broadcast	incorporated broadcast	150	0.32	0.15	0.17	0.001133333	0.113333333	East_Asia	East_Asia
570	Ding et al.	2009	China	China	11	2021-01-02	2021-08-06	2021-01-04	Wheat	Cereals	Maize	Ammonium Nitrate	NITROPHOSPHATE	Surface broadcast		200	0.28	0.15	0.13	0.00065	0.065	East_Asia	East_Asia
571	Ding et al.	2009	China	China	11	2021-01-02	2021-08-06	2021-01-04	Wheat	Cereals	Maize	Urea	UREA	Surface broadcast		200	0.49	0.15	0.34	0.0017	0.17	East_Asia	East_Asia
572	Ding et al.	2009	China	China	11	2021-01-02	2021-08-06	2021-01-04	Wheat	Cereals	Maize	Urea + NI	UREA PLUS DICYANDIAMIDE	Surface broadcast		200	0.28	0.15	0.13	0.00065	0.065	East_Asia	East_Asia
573	Ding et al.	2009	China	China	11	2021-01-02	2021-08-06	2021-01-04	Wheat	Cereals	Maize	Urea + Additives	UREA PLUS N-(N-BUTYL) THIOPHOSPHORIC TRIAMIDE	Surface broadcast		200	0.31	0.15	0.16	0.0008	0.08	East_Asia	East_Asia
574	Ding et al.	2009	China	China	11	2021-01-02	2021-08-06	2021-01-04	Wheat	Cereals	Maize	Urea + NI	UREA PLUS NBPTAND DCD	Surface broadcast		200	0.26	0.15	0.11	0.00055	0.055	East_Asia	East_Asia
577	Ding et al.	2004	China	China	11	0.73	2021-08-07	1.35	Maize	Cereals	Wheat	Urea	UREA+PK	Surface broadcast		150	2021-02-01	0.2	1.81	0.012066667	1.206666667	East_Asia	East_Asia
578	Ding et al.	2004	China	China	11	0.73	2021-08-07	1.35	Wheat	Cereals	Maize	Urea	UREA+PK	Surface broadcast		150	0.39	0.15	0.24	0.0016	0.16	East_Asia	East_Asia
579	Ding et al.	2004	China	China	11	0.73	2021-08-07	1.35	Maize	Cereals	Wheat	Urea	UREA+PK	Surface broadcast		250	3.78	0.2	3.58	0.01432	1.432	East_Asia	East_Asia
580	Ding et al.	2004	China	China	11	0.73	2021-08-07	1.35	Wheat	Cereals	Maize	Urea	UREA+PK	Surface broadcast		250	0.6	0.15	0.45	0.0018	0.18	East_Asia	East_Asia
581	Ding et al.	2004	China	China	11	0.73	2021-08-07	1.35	Maize	Cereals	Wheat	Urea	UREA+PK+BARE	Surface broadcast		150	2021-01-11	0.2	0.91	0.006066667	0.606666667	East_Asia	East_Asia
582	Ding et al.	2004	China	China	11	0.73	2021-08-07	1.35	Wheat	Cereals	Maize	Urea	UREA+PK+BARE	Surface broadcast		150	0.77	0.15	0.62	0.004133333	0.413333333	East_Asia	East_Asia
586	Dusenbury	2004	North America	USA	9		2021-06-09		Winter wheat + fallow	Cereals		Urea	UREA	Surface broadcast	broadcast	50	0.37	0.257	0.113	0.00226	0.226	North_America	Noth_America
587	Dusenbury	2004	North America	USA	9		2021-06-09		Winter wheat + fallow	Cereals		Urea	UREA	Surface broadcast	broadcast	50	0.25	0.257	-0.007	-0.00014	-0.014	North_America	Noth_America
588	Dusenbury	2004	North America	USA	9		2021-06-09		Winter wheat + spring wheat	Cereals		Urea	UREA	Surface broadcast	broadcast	175	2021-01-07	0.257	0.813	0.004645714	0.464571429	North_America	Noth_America
589	Dusenbury	2004	North America	USA	9		2021-06-09		Winter wheat + fallow	Cereals		Urea	UREA	Surface broadcast	broadcast	218	0.7	0.257	0.443	0.00203211	0.203211009	North_America	Noth_America
590	Dusenbury	2004	North America	USA	9		2021-06-09		Winter wheat + fallow	Cereals		Urea	UREA	Surface broadcast	broadcast	240	0.58	0.257	0.323	0.001345833	0.134583333	North_America	Noth_America
591	Dusenbury	2004	North America	USA	9		2021-06-09		Winter wheat + spring wheat	Cereals		Urea	UREA	Surface broadcast	broadcast	245	2021-01-31	0.257	1.053	0.004297959	0.429795918	North_America	Noth_America
592	Duxbury et al.	1981	North America	USA		1	2021-06-09		Maize	Cereals		Nitrate	CN	Incorporated & placement	liquid injection	140	0.3	0.3	0	0	0	North_America	Noth_America
594	Duxbury et al.	1981	North America	USA		1	2021-06-09		Maize	Cereals		Urea	U	Incorporated & placement	liquid injection	140	2021-02-05	0.3	2021-02-02	0.015714286	1.571428571	North_America	Noth_America
595	Duxbury_pers._Comm.		North America	USA					Grassland	Grasslands	Grassland	Ammonium Nitrate	AN	N/A		175	0.3	0.09	0.21	0.0012	0.12	North_America	Noth_America
596	Duxbury_pers._Comm.		North America	USA					Grassland	Grasslands	Grassland	Ammonium Nitrate	AN	N/A		175	0.16	0.09	0.07	0.0004	0.04	North_America	Noth_America
598	Ellert et al.	2002	North America	Canada					Wheat	Cereals	Wheat	Ammonium Nitrate	AN	Incorporated broadcast	incorporated	150	2021-04-07	1.52	2.55	0.017	2021-01-07	North_America	Noth_America
599	Ellert et al.	2002	North America	Canada					Wheat	Cereals	Wheat	Ammonium Nitrate	AN	Incorporated broadcast	incorporated	150	2021-01-06	1.52	-0.46	-0.003066667	-0.306666667	North_America	Noth_America
600	Ellert et al.	2001	North America	Canada					Maize	Cereals	Maize	Ammonium Nitrate	AN	Incorporated broadcast	incorporated	150	1.96	0.545	1.415	0.009433333	0.943333333	North_America	Noth_America
613	Ellert et al.	2003	North America	Canada					Barley	Cereals	Alfalfa	Ammonium Nitrate	AN	Incorporated broadcast	incorporated	150	1.99	2021-01-08	0.91	0.006066667	0.606666667	North_America	Noth_America
617	Ellert et al.	2003	North America	Canada					Barley	Cereals	Maize	Ammonium Nitrate	AN	Incorporated broadcast	incorporated	150	3.51	0.545	2.965	0.019766667	1.976666667	North_America	Noth_America
620	Ellis et al.	1996	Europe	UK		2021-03-01	2021-08-01		Permanent pasture	Grasslands	Permanent pasture	Ammonium Nitrate	AN	Surface broadcast		60	0.05	0.02	0.03	0.0005	0.05	Western_and_Central_Europe	Europe
626	Engel et al.	2008	North America	USA		1.42	2021-06-05		Oilseed rape	Cereals	Wheat	Urea	UREA	Incorporated & placement	nest	100	0.92	0.22	0.7	0.007	0.7	North_America	Noth_America
627	Engel et al.	2007	North America	USA		1.42	2021-06-05		Oilseed rape	Cereals	Wheat	Urea	UREA	Incorporated & placement	nest	100	0.69	0.22	0.47	0.0047	0.47	North_America	Noth_America
628	Engel et al.	2007	North America	USA		1.42	2021-06-05		Oilseed rape	Cereals	Wheat	Urea	UREA	Incorporated & placement	band	100	0.58	0.22	0.36	0.0036	0.36	North_America	Noth_America
629	Engel et al.	2008	North America	USA		1.42	2021-06-05		Oilseed rape	Cereals	Wheat	Urea	UREA	Surface broadcast		100	0.53	0.22	0.31	0.0031	0.31	North_America	Noth_America
630	Engel et al.	2008	North America	USA		1.42	2021-06-05		Oilseed rape	Cereals	Wheat	Urea	UREA	Incorporated & placement	band	100	0.42	0.22	0.2	0.002	0.2	North_America	Noth_America
631	Engel et al.	2007	North America	USA		1.42	2021-06-05		Oilseed rape	Cereals	Wheat	Urea	UREA	Surface broadcast		100	0.32	0.22	0.1	0.001	0.1	North_America	Noth_America
632	Engel et al.	2007	North America	USA		1.42	2021-06-05		Oilseed rape	Cereals	Wheat	Urea	UREA	Incorporated & placement	band	200	2021-02-17	0.22	1.95	0.00975	0.975	North_America	Noth_America
633	Engel et al.	2008	North America	USA		1.42	2021-06-05		Oilseed rape	Cereals	Wheat	Urea	UREA	Incorporated & placement	nest	200	1.85	0.22	1.63	0.00815	0.815	North_America	Noth_America
634	Engel et al.	2007	North America	USA		1.42	2021-06-05		Oilseed rape	Cereals	Wheat	Urea	UREA	Incorporated & placement	nest	200	1.58	0.22	1.36	0.0068	0.68	North_America	Noth_America
635	Engel et al.	2008	North America	USA		1.42	2021-06-05		Oilseed rape	Cereals	Wheat	Urea	UREA	Incorporated & placement	band	200	0.92	0.22	0.7	0.0035	0.35	North_America	Noth_America
636	Engel et al.	2008	North America	USA		1.42	2021-06-05		Oilseed rape	Cereals	Wheat	Urea	UREA	Surface broadcast		200	0.89	0.22	0.67	0.00335	0.335	North_America	Noth_America
637	Engel et al.	2007	North America	USA		1.42	2021-06-05		Oilseed rape	Cereals	Wheat	Urea	UREA	Surface broadcast		200	0.55	0.22	0.33	0.00165	0.165	North_America	Noth_America
640	Fan et al.	2013	China	China		2021-01-16	2021-08-04	2021-01-03	Wheat	Cereals	Maize	Urea + Additives	REDUCED UREA	Incorporated		200	2021-02-19	0.99	2021-01-02	0.006	0.6	East_Asia	East_Asia
641	Fan et al.	2013	China	China		2021-01-16	2021-08-04	2021-01-03	Maize	Cereals	Wheat	Urea + Additives	REDUCED UREA	Incorporated		200	1.74	0.71	2021-01-03	0.00515	0.515	East_Asia	East_Asia
644	Fan et al.	2013	China	China		2021-01-16	2021-08-04	2021-01-03	Wheat	Cereals	Maize	Urea	UREA	Incorporated		250	2.69	0.99	2021-01-07	0.0068	0.68	East_Asia	East_Asia
645	Fan et al.	2013	China	China		2021-01-16	2021-08-04	2021-01-03	Maize	Cereals	Wheat	Urea	UREA	Incorporated		250	2021-02-03	0.71	1.32	0.00528	0.528	East_Asia	East_Asia
658	Flechard et al.	2002	Europe	Scotland	25	2021-03-08	2021-06-04	2021-01-22	Grassland	Grasslands	Grassland	Ammonium Nitrate	AN	N/A		300	3.54	0.33	2021-03-21	0.0107	2021-01-07	Western_and_Central_Europe	Europe
659	Flechard et al.	2003	Europe	Scotland	25	2021-03-08	2021-06-04	2021-01-22	Grassland	Grasslands	Grassland	Ammonium Nitrate	AN	N/A		300	0.48	0.18	0.3	0.001	0.1	Western_and_Central_Europe	Europe
666	Fujinuma et al.	2010	North America	USA	8	1.45	2021-04-08		Maize	Cereals	Rye	Mineral N mix	STARTER+ANHYDROUS AMMONIA	Incorporated & placement	knife injected	217	2021-01-06	0.15	1.45	0.006682028	0.668202765	North_America	Noth_America
667	Fujinuma et al.	2010	North America	USA	8	1.45	2021-04-08		Maize	Cereals	Rye	Mineral N mix	STARTER+ANHYDROUS AMMONIA	Incorporated & placement	knife injected	217	0.65	0.15	0.5	0.002304147	0.230414747	North_America	Noth_America
668	Fujinuma et al.	2009	North America	USA	8	1.45	2021-04-08		Maize	Cereals	Rye	Mineral N mix	STARTER+ANHYDROUS AMMONIA	Incorporated & placement	knife injected	223	2021-01-04	0.15	2021-01-25	0.005605381	0.560538117	North_America	Noth_America
669	Fujinuma et al.	2009	North America	USA	8	1.45	2021-04-08		Maize	Cereals	Rye	Mineral N mix	STARTER+ANHYDROUS AMMONIA	Incorporated & placement	knife injected	223	0.6	0.15	0.45	0.002017937	0.201793722	North_America	Noth_America
670	Fujinuma et al.	2010	North America	USA	8	1.45	2021-04-08		Maize	Cereals	Rye	Urea	STARTER+UREA	Incorporated broadcast	incorporated broadcast	217	0.55	0.15	0.4	0.001843318	0.184331797	North_America	Noth_America
671	Fujinuma et al.	2009	North America	USA	8	1.45	2021-04-08		Maize	Cereals	Rye	Urea	STARTER+UREA	Incorporated broadcast	incorporated broadcast	223	0.4	0.15	0.25	0.001121076	0.112107623	North_America	Noth_America
672	Gagnon et al.	2004	North America	Canada	54	2021-04-06	2021-06-01		Maize	Cereals	Grassland	Ammonium Nitrate	CAN	Incorporated & placement	banded 5 cm below the soil surface	220	26.3	6.466666667	19.83333333	0.090151515	9.015151515	North_America	Noth_America
673	Gagnon et al.	2004	North America	Canada	54	2021-04-06	2021-06-01		Maize	Cereals	Grassland	Mineral N mix	UAN	Incorporated & placement	banded 5 cm below the soil surface	220	22	6.466666667	15.53333333	0.070606061	7.060606061	North_America	Noth_America
674	Gagnon et al.	2004	North America	Canada	54	2021-04-06	2021-06-01		Maize	Cereals	Grassland	Anhydrous Ammonia	AA	Incorporated & placement	banded 5 cm below the soil surface	220	18.9	6.466666667	12.43333333	0.056515152	5.651515152	North_America	Noth_America
675	Gagnon et al.	2005	North America	Canada	54	2021-04-06	2021-06-01		Maize	Cereals	Grassland	Mineral N mix	UAN	Incorporated & placement	banded 5 cm below the soil surface	220	2021-11-01	6.466666667	4.633333333	0.021060606	2.106060606	North_America	Noth_America
676	Gagnon et al.	2006	North America	Canada	54	2021-04-06	2021-06-01		Maize	Cereals	Grassland	Mineral N mix	UAN	Incorporated & placement	banded 5 cm below the soil surface	220	2021-09-05	6.466666667	3.033333333	0.013787879	1.378787879	North_America	Noth_America
677	Gagnon et al.	2006	North America	Canada	54	2021-04-06	2021-06-01		Maize	Cereals	Grassland	Anhydrous Ammonia	AA	Incorporated & placement	banded 5 cm below the soil surface	220	9	6.466666667	2.533333333	0.011515152	1.151515152	North_America	Noth_America
678	Gagnon et al.	2006	North America	Canada	54	2021-04-06	2021-06-01		Maize	Cereals	Grassland	Ammonium Nitrate	CAN	Incorporated & placement	banded 5 cm below the soil surface	220	2021-07-02	6.466666667	0.733333333	0.003333333	0.333333333	North_America	Noth_America
679	Gagnon et al.	2006	North America	Canada	54	2021-04-06	2021-06-01		Maize	Cereals	Grassland	Anhydrous Ammonia	AA	Incorporated & placement	banded 5 cm below the soil surface	220	2021-06-08	6.466666667	0.333333333	0.001515152	0.151515152	North_America	Noth_America
680	Gagnon et al.	2005	North America	Canada	54	2021-04-06	2021-06-01		Maize	Cereals	Grassland	Ammonium Nitrate	CAN	Incorporated & placement	banded 5 cm below the soil surface	220	2021-06-04	6.466666667	-0.066666667	-0.00030303	-0.03030303	North_America	Noth_America
681	Gagnon et al.	2004	North America	Canada	54	2021-04-06	2021-06-01		Maize	Cereals	Grassland	Ammonium Nitrate	CAN	Incorporated & placement	banded 5 cm below the soil surface	170	22.8	6.466666667	16.33333333	0.096078431	9.607843137	North_America	Noth_America
682	Gagnon et al.	2004	North America	Canada	54	2021-04-06	2021-06-01		Maize	Cereals	Grassland	Mineral N mix	UAN	Incorporated & placement	banded 5 cm below the soil surface	170	22	6.466666667	15.53333333	0.091372549	9.137254902	North_America	Noth_America
683	Gagnon et al.	2004	North America	Canada	54	2021-04-06	2021-06-01		Maize	Cereals	Grassland	Anhydrous Ammonia	AA	Incorporated & placement	banded 5 cm below the soil surface	170	21.6	6.466666667	15.13333333	0.089019608	8.901960784	North_America	Noth_America
684	Gagnon et al.	2006	North America	Canada	54	2021-04-06	2021-06-01		Maize	Cereals	Grassland	Mineral N mix	UAN	Incorporated & placement	banded 5 cm below the soil surface	170	9	6.466666667	2.533333333	0.014901961	1.490196078	North_America	Noth_America
685	Gagnon et al.	2005	North America	Canada	54	2021-04-06	2021-06-01		Maize	Cereals	Grassland	Mineral N mix	UAN	Incorporated & placement	banded 5 cm below the soil surface	170	2021-06-04	6.466666667	-0.066666667	-0.000392157	-0.039215686	North_America	Noth_America
686	Gagnon et al.	2006	North America	Canada	54	2021-04-06	2021-06-01		Maize	Cereals	Grassland	Anhydrous Ammonia	AA	Incorporated & placement	banded 5 cm below the soil surface	170	2021-05-06	6.466666667	-0.866666667	-0.005098039	-0.509803922	North_America	Noth_America
687	Gagnon et al.	2006	North America	Canada	54	2021-04-06	2021-06-01		Maize	Cereals	Grassland	Ammonium Nitrate	CAN	Incorporated & placement	banded 5 cm below the soil surface	170	2021-05-05	6.466666667	-0.966666667	-0.005686275	-0.568627451	North_America	Noth_America
688	Gagnon et al.	2005	North America	Canada	54	2021-04-06	2021-06-01		Maize	Cereals	Grassland	Ammonium Nitrate	CAN	Incorporated & placement	banded 5 cm below the soil surface	170	2021-04-09	6.466666667	-1.566666667	-0.009215686	-0.921568627	North_America	Noth_America
689	Gagnon et al.	2005	North America	Canada	54	2021-04-06	2021-06-01		Maize	Cereals	Grassland	Anhydrous Ammonia	AA	Incorporated & placement	banded 5 cm below the soil surface	170	2021-04-06	6.466666667	-1.866666667	-0.010980392	-1.098039216	North_America	Noth_America
693	Gagnon et al.	2004	North America	Canada	54	2021-04-06	2021-06-01		Maize	Cereals	Grassland	Mineral N mix	UAN	Incorporated & placement	banded 5 cm below the soil surface	120	21.4	6.466666667	14.93333333	0.124444444	12.44444444	North_America	Noth_America
694	Gagnon et al.	2004	North America	Canada	54	2021-04-06	2021-06-01		Maize	Cereals	Grassland	Ammonium Nitrate	CAN	Incorporated & placement	banded 5 cm below the soil surface	120	20.9	6.466666667	14.43333333	0.120277778	12.02777778	North_America	Noth_America
695	Gagnon et al.	2004	North America	Canada	54	2021-04-06	2021-06-01		Maize	Cereals	Grassland	Anhydrous Ammonia	AA	Incorporated & placement	banded 5 cm below the soil surface	120	14	6.466666667	7.533333333	0.062777778	6.277777778	North_America	Noth_America
696	Gagnon et al.	2006	North America	Canada	54	2021-04-06	2021-06-01		Maize	Cereals	Grassland	Mineral N mix	UAN	Incorporated & placement	banded 5 cm below the soil surface	120	7	6.466666667	0.533333333	0.004444444	0.444444444	North_America	Noth_America
697	Gagnon et al.	2005	North America	Canada	54	2021-04-06	2021-06-01		Maize	Cereals	Grassland	Mineral N mix	UAN	Incorporated & placement	banded 5 cm below the soil surface	120	2021-05-06	6.466666667	-0.866666667	-0.007222222	-0.722222222	North_America	Noth_America
698	Gagnon et al.	2006	North America	Canada	54	2021-04-06	2021-06-01		Maize	Cereals	Grassland	Anhydrous Ammonia	AA	Incorporated & placement	banded 5 cm below the soil surface	120	5	6.466666667	-1.466666667	-0.012222222	-1.222222222	North_America	Noth_America
699	Gagnon et al.	2006	North America	Canada	54	2021-04-06	2021-06-01		Maize	Cereals	Grassland	Ammonium Nitrate	CAN	Incorporated & placement	banded 5 cm below the soil surface	120	2021-04-04	6.466666667	-2.066666667	-0.017222222	-1.722222222	North_America	Noth_America
700	Gagnon et al.	2005	North America	Canada	54	2021-04-06	2021-06-01		Maize	Cereals	Grassland	Ammonium Nitrate	CAN	Incorporated & placement	banded 5 cm below the soil surface	120	2021-03-08	6.466666667	-2.666666667	-0.022222222	-2.222222222	North_America	Noth_America
701	Gagnon et al.	2005	North America	Canada	54	2021-04-06	2021-06-01		Maize	Cereals	Grassland	Anhydrous Ammonia	AA	Incorporated & placement	banded 5 cm below the soil surface	120	2021-03-06	6.466666667	-2.866666667	-0.023888889	-2.388888889	North_America	Noth_America
704	Gao et al.	2010	North America	Canada	28		2021-06-02		Potato	Vegetables	Potato	Urea	UREA	Incorporated broadcast	broadcast-incorporated	80	1.41	0.41	1	0.0125	2021-01-25	North_America	Noth_America
705	Gao et al.	2009	North America	Canada	28		2021-05-09		Potato	Vegetables	Potato	Urea	UREA	Incorporated broadcast	broadcast-incorporated	80	0.29	0.41	-0.12	-0.0015	-0.15	North_America	Noth_America
706	Gao et al.	2010	North America	Canada	28		2021-06-02		Potato	Vegetables	Potato	Urea	UREA	Incorporated broadcast	broadcast-incorporated	160	1.74	0.41	1.33	0.0083125	0.83125	North_America	Noth_America
707	Gao et al.	2009	North America	Canada	28		2021-05-09		Potato	Vegetables	Potato	Urea	UREA	Incorporated broadcast	broadcast-incorporated	160	2021-01-31	0.41	0.9	0.005625	0.5625	North_America	Noth_America
708	Gao et al.	2010	North America	Canada	28		2021-06-02		Potato	Vegetables	Potato	Urea	UREA	Incorporated broadcast	broadcast-incorporated	240	2021-03-06	0.41	2.65	0.011041667	1.104166667	North_America	Noth_America
709	Gao et al.	2009	North America	Canada	28		2021-05-09		Potato	Vegetables	Potato	Urea	UREA	Incorporated broadcast	broadcast-incorporated	240	2021-02-02	0.41	1.79	0.007458333	0.745833333	North_America	Noth_America
711	Gao et al.	2009	China	China	12	0.73	2021-07-07	1.37	Wheat	Cereals	Maize	Urea	UREA+PK	Surface broadcast	broadcast	100	0.79	0.51	0.28	0.0028	0.28	East_Asia	East_Asia
712	Gao et al.	2009	China	China	12	0.73	2021-07-07	1.37	Wheat	Cereals	Maize	Urea	UREA+PK	Surface broadcast	broadcast	140	0.74	0.51	0.23	0.001642857	0.164285714	East_Asia	East_Asia
713	Gao et al.	2009	China	China	12	0.73	2021-07-07	1.37	Wheat	Cereals	Maize	Urea	UREA+PK	Surface broadcast	broadcast	140	0.72	0.51	0.21	0.0015	0.15	East_Asia	East_Asia
714	Gao et al.	2009	China	China	12	0.73	2021-07-07	1.37	Wheat	Cereals	Maize	Urea	UREA+PK	Surface broadcast	broadcast	300	0.73	0.51	0.22	0.000733333	0.073333333	East_Asia	East_Asia
723	Grant et al.	2007	North America	Canada	8		5	2021-01-03	Trees	Perennials	Douglas fir forest	Urea	UREA	Surface broadcast	manually	200	2021-10-04	-0.14	10.54	0.0527	2021-05-27	North_America	Noth_America
730	Guzman et al.	2009	North America	USA					Maize	Cereals		Mineral N mix	LIQUID UAN	Incorporated & placement	side dress injection	170	2.67	0.54	2021-02-13	0.012529412	1.252941176	North_America	Noth_America
731	Guzman et al.	2009	North America	USA					Maize	Cereals		Mineral N mix	LIQUID UAN	Incorporated & placement	side dress injection	170	2.45	0.54	1.91	0.011235294	1.123529412	North_America	Noth_America
732	Guzman et al.	2009	North America	USA					Maize	Cereals		Mineral N mix	LIQUID UAN	Incorporated & placement	side dress injection	170	2021-02-21	0.54	1.67	0.009823529	0.982352941	North_America	Noth_America
733	Guzman et al.	2009	North America	USA					Maize	Cereals		Mineral N mix	LIQUID UAN	Incorporated & placement	side dress injection	170	1.78	0.54	2021-01-24	0.007294118	0.729411765	North_America	Noth_America
734	Guzman et al.	2009	North America	USA					Maize	Cereals		Mineral N mix	LIQUID UAN	Incorporated & placement	side dress injection	170	1.71	0.54	2021-01-17	0.006882353	0.688235294	North_America	Noth_America
735	Guzman et al.	2009	North America	USA					Maize	Cereals		Mineral N mix	LIQUID UAN	Incorporated & placement	side dress injection	170	1.66	0.54	2021-01-12	0.006588235	0.658823529	North_America	Noth_America
736	Guzman et al.	2009	North America	USA					Maize	Cereals		Mineral N mix	LIQUID UAN	Incorporated & placement	side dress injection	280	4.33	0.54	3.79	0.013535714	1.353571429	North_America	Noth_America
737	Guzman et al.	2009	North America	USA					Maize	Cereals		Mineral N mix	LIQUID UAN	Incorporated & placement	side dress injection	280	2021-04-25	0.54	3.71	0.01325	1.325	North_America	Noth_America
738	Guzman et al.	2009	North America	USA					Maize	Cereals		Mineral N mix	LIQUID UAN	Incorporated & placement	side dress injection	280	2021-04-17	0.54	3.63	0.012964286	1.296428571	North_America	Noth_America
739	Guzman et al.	2009	North America	USA					Maize	Cereals		Mineral N mix	LIQUID UAN	Incorporated & placement	side dress injection	280	3.63	0.54	2021-03-09	0.011035714	1.103571429	North_America	Noth_America
740	Guzman et al.	2009	North America	USA					Maize	Cereals		Mineral N mix	LIQUID UAN	Incorporated & placement	side dress injection	280	3.39	0.54	2.85	0.010178571	1.017857143	North_America	Noth_America
741	Guzman et al.	2009	North America	USA					Maize	Cereals		Mineral N mix	LIQUID UAN	Incorporated & placement	side dress injection	280	2021-03-26	0.54	2.72	0.009714286	0.971428571	North_America	Noth_America
743	Hadi et al.	2004	South-East Asia	Indonesia	10	1.97	2021-04-06		Maize	Cereals		Urea + Additives	LP-30	Surface broadcast	broadcast	90	0.57	0.21	0.36	0.004	0.4	East_Asia	East_Asia
744	Hadi et al.	2004	South-East Asia	Indonesia	10	1.97	2021-04-06		Maize	Cereals		Urea	U	Surface broadcast	broadcast	90	6.92	0.21	6.71	0.074555556	7.455555556	East_Asia	East_Asia
745	Hadi et al.	2004	South-East Asia	Indonesia	10	1.97	2021-04-06		Maize	Cereals		Urea + NI	UREA+DCD	Surface broadcast	broadcast	90	0.21	0.21	0	0	0	East_Asia	East_Asia
746	Halvorson et al.	2010	North America	USA	33	2021-01-14	2021-07-06	1.43	Maize	Cereals	Maize	Urea + Additives	PCU	Surface broadcast		202	0.79	0.15	0.64	0.003168317	0.316831683	North_America	Noth_America
747	Halvorson et al.	2011	North America	USA	33	2021-01-16	2021-07-06	1.46	Maize	Cereals	Maize	Urea + Additives	PCU	Surface broadcast		202	0.62	0.15	0.47	0.002326733	0.232673267	North_America	Noth_America
748	Halvorson et al.	2011	North America	USA	33	2021-01-14	2021-07-06	2021-01-24	Maize	Cereals	Maize	Urea + Additives	PCU	Surface broadcast		202	0.49	0.15	0.34	0.001683168	0.168316832	North_America	Noth_America
749	Halvorson et al.	2010	North America	USA	33	2021-01-14	2021-07-06	1.43	Maize	Cereals	Maize	Urea + Additives	SU	Surface broadcast		202	0.89	0.15	0.74	0.003663366	0.366336634	North_America	Noth_America
750	Halvorson et al.	2011	North America	USA	33	2021-01-16	2021-07-06	1.46	Maize	Cereals	Maize	Urea + Additives	SU	Surface broadcast		202	0.41	0.15	0.26	0.001287129	0.128712871	North_America	Noth_America
751	Halvorson et al.	2011	North America	USA	33	2021-01-14	2021-07-06	2021-01-24	Maize	Cereals	Maize	Urea + Additives	SU	Surface broadcast		202	0.32	0.15	0.17	0.000841584	0.084158416	North_America	Noth_America
752	Halvorson et al.	2011	North America	USA	33	2021-01-14	2021-07-06	2021-01-24	Maize	Cereals	Maize	Mineral N mix	UAN	Surface broadcast		202	0.46	0.15	0.31	0.001534653	0.153465347	North_America	Noth_America
753	Halvorson et al.	2010	North America	USA	33	2021-01-14	2021-07-06	1.43	Maize	Cereals	Maize	Urea	UREA	Surface broadcast		202	1.34	0.15	2021-01-19	0.005891089	0.589108911	North_America	Noth_America
754	Halvorson et al.	2011	North America	USA	33	2021-01-16	2021-07-06	1.46	Maize	Cereals	Maize	Urea	UREA	Surface broadcast		202	0.82	0.15	0.67	0.003316832	0.331683168	North_America	Noth_America
755	Halvorson et al.	2011	North America	USA	33	2021-01-14	2021-07-06	2021-01-24	Maize	Cereals	Maize	Urea	UREA	Surface broadcast		202	0.66	0.15	0.51	0.002524752	0.252475248	North_America	Noth_America
758	Halvorson et al.	2010	North America	USA	33		2021-07-06	1.39	Maize	Cereals	Maize	Urea + Additives	ESN SUBSURFACE BAND	Surface placement	surface-band applied and watered into the soil	202	1.44	0.15	2021-01-29	0.006386139	0.638613861	North_America	Noth_America
759	Halvorson et al.	2009	North America	USA	33		2021-07-06	1.39	Maize	Cereals		Urea + Additives	ESN SUBSURFACE BAND	Surface placement	surface-band applied and watered into the soil	202	0.86	0.16	0.7	0.003465347	0.346534653	North_America	Noth_America
760	Halvorson et al.	2010	North America	USA	33		2021-07-06	1.39	Maize	Cereals	Maize	Urea + Additives	GRANULAR ESN	Surface placement	surface-band applied and watered into the soil	202	2021-01-03	0.15	0.88	0.004356436	0.435643564	North_America	Noth_America
761	Halvorson et al.	2009	North America	USA	33		2021-07-06	1.39	Maize	Cereals		Urea + Additives	GRANULAR ESN	Surface placement	surface-band applied and watered into the soil	202	0.72	0.16	0.56	0.002772277	0.277227723	North_America	Noth_America
762	Halvorson et al.	2010	North America	USA	33		2021-07-06	1.39	Maize	Cereals	Maize	Urea	GRANULAR UREA	Surface placement	surface-band applied and watered into the soil	202	1.73	0.15	1.58	0.007821782	0.782178218	North_America	Noth_America
763	Halvorson et al.	2009	North America	USA	33		2021-07-06	1.39	Maize	Cereals		Urea	GRANULAR UREA	Surface placement	surface-band applied and watered into the soil	202	2021-01-07	0.16	1.54	0.007623762	0.762376238	North_America	Noth_America
764	Halvorson et al.	2010	North America	USA	33		2021-07-06	1.39	Maize	Cereals	Maize	Mineral N mix	LIQUID UAN	Surface placement	surface-band applied and watered into the soil	202	2021-01-21	0.15	2021-01-06	0.005247525	0.524752475	North_America	Noth_America
765	Halvorson et al.	2009	North America	USA	33		2021-07-06	1.39	Maize	Cereals		Mineral N mix	LIQUID UAN	Surface placement	surface-band applied and watered into the soil	202	0.77	0.16	0.61	0.003019802	0.301980198	North_America	Noth_America
766	Halvorson et al.	2010	North America	USA	33		2021-07-06	1.39	Maize	Cereals	Maize	Mineral N mix	LIQUID, SLOW-RELEASE UAN WITH NFUSION	Surface placement	surface-band applied and watered into the soil	202	1	0.15	0.85	0.004207921	0.420792079	North_America	Noth_America
767	Halvorson et al.	2009	North America	USA	33		2021-07-06	1.39	Maize	Cereals		Mineral N mix	LIQUID, SLOW-RELEASE UAN WITH NFUSION	Surface placement	surface-band applied and watered into the soil	202	0.47	0.16	0.31	0.001534653	0.153465347	North_America	Noth_America
768	Halvorson et al.	2010	North America	USA	33		2021-07-06	1.39	Maize	Cereals	Maize	Mineral N mix	STABILIZED LIQUID UAN WITH AGROTAINPLUS	Surface placement	surface-band applied and watered into the soil	202	0.67	0.15	0.52	0.002574257	0.257425743	North_America	Noth_America
769	Halvorson et al.	2009	North America	USA	33		2021-07-06	1.39	Maize	Cereals		Mineral N mix	STABILIZED LIQUID UAN WITH AGROTAINPLUS	Surface placement	surface-band applied and watered into the soil	202	0.35	0.16	0.19	0.000940594	0.094059406	North_America	Noth_America
770	Halvorson et al.	2010	North America	USA	33		2021-07-06	1.39	Maize	Cereals	Maize	Urea + Additives	SUPERU	Surface placement	surface-band applied and watered into the soil	202	0.97	0.15	0.82	0.004059406	0.405940594	North_America	Noth_America
771	Halvorson et al.	2009	North America	USA	33		2021-07-06	1.39	Maize	Cereals		Urea + Additives	SUPERU	Surface placement	surface-band applied and watered into the soil	202	0.63	0.16	0.47	0.002326733	0.232673267	North_America	Noth_America
776	Halvorson et al.	2007	North America	USA	33	2021-01-22	8	1.45	Dry bean	Legumes	Maize	Urea + NI	SUPERU (UREA+UI+NI)	Surface broadcast		56	0.23	0.21	0.02	0.000357143	0.035714286	North_America	Noth_America
777	Halvorson et al.	2007	North America	USA	32	2021-01-22	2021-07-08	1.53	Barley	Cereals		Urea + NI	SUPERU (UREA+UI+NI)	Surface broadcast		157	0.64	0.18	0.46	0.002929936	0.292993631	North_America	Noth_America
778	Halvorson et al.	2008	North America	USA	33	1.33	2021-07-08	1.46	Maize	Cereals		Urea + NI	SUPERU (UREA+UI+NI)	Surface broadcast		246	0.41	0.16	0.25	0.00101626	0.101626016	North_America	Noth_America
779	Halvorson et al.	2008	North America	USA	33	1.33	2021-07-08	1.46	Maize	Cereals		Urea + NI	SUPERU (UREA+UI+NI)	Surface broadcast		246	0.38	0.16	0.22	0.000894309	0.089430894	North_America	Noth_America
780	Halvorson et al.	2007	North America	USA	33	2021-01-22	8	1.45	Dry bean	Legumes	Maize	Urea	UREA	Surface broadcast		56	0.32	0.21	0.11	0.001964286	0.196428571	North_America	Noth_America
781	Halvorson et al.	2007	North America	USA	32	2021-01-22	2021-07-08	1.53	Barley	Cereals		Urea	UREA	Surface broadcast		157	0.8	0.18	0.62	0.003949045	0.394904459	North_America	Noth_America
782	Halvorson et al.	2008	North America	USA	33	1.33	2021-07-08	1.46	Maize	Cereals		Urea	UREA	Surface broadcast		246	0.81	0.16	0.65	0.002642276	0.264227642	North_America	Noth_America
783	Halvorson et al.	2008	North America	USA	33	1.33	2021-07-08	1.46	Maize	Cereals		Urea	UREA	Surface broadcast		246	0.8	0.16	0.64	0.002601626	0.260162602	North_America	Noth_America
789	Hao et al.	2010	China	China		1.47		2021-01-28	Tomato	Vegetables	Celery	Urea	UREA	Incorporated		450	2021-01-05	0.55	0.95	0.002111111	0.211111111	East_Asia	East_Asia
790	Hao et al.	2010	China	China		1.47		2021-01-28	Celery	Vegetables	Vegetable	Urea	UREA	Incorporated		450	2021-01-01	0.31	0.79	0.001755556	0.175555556	East_Asia	East_Asia
799	Hao et al.	1996	North America	Canada					Oilseed rape	Cereals		Ammonium Nitrate	AN APPLIED IN MAY	Surface broadcast		100	2.91	0.82	2021-02-09	0.0209	2021-02-09	North_America	Noth_America
800	Hao et al.	1996	North America	Canada					Oilseed rape	Cereals		Ammonium Nitrate	AN APPLIED IN MAY	Surface broadcast		100	1.33	0.82	0.51	0.0051	0.51	North_America	Noth_America
801	Hao et al.	1996	North America	Canada					Oilseed rape	Cereals		Ammonium Nitrate	AN APPLIED IN OCTOBER	Surface broadcast		100	2021-04-08	0.82	3.98	0.0398	3.98	North_America	Noth_America
802	Hao et al.	1996	North America	Canada					Oilseed rape	Cereals		Ammonium Nitrate	AN APPLIED IN OCTOBER	Surface broadcast		100	2.62	0.82	2021-01-08	0.018	2021-01-08	North_America	Noth_America
803	Hao et al.	1996	North America	Canada					Oilseed rape	Cereals		Ammonium Nitrate	AN APPLIED IN OCTOBER	Surface broadcast		100	1.76	0.82	0.94	0.0094	0.94	North_America	Noth_America
804	Hao et al.	1996	North America	Canada					Oilseed rape	Cereals		Ammonium Nitrate	AN APPLIED IN OCTOBER	Surface broadcast		100	1.41	0.82	0.59	0.0059	0.59	North_America	Noth_America
805	Hao et al.	1996	North America	Canada					Oilseed rape	Cereals		Ammonium Nitrate	AN APPLIED IN OCTOBER	Surface broadcast		100	0.77	0.82	-0.05	-0.0005	-0.05	North_America	Noth_America
809	Harrison et al.	1992	Europe	UK	25		7			Cereals		Ammonium Nitrate	AN + CACO3	Surface broadcast		48	2021-01-07	0.155	0.915	0.0190625	1.90625	Western_and_Central_Europe	Europe
810	Harrison et al.	1992	Europe	UK	25		7			Cereals		Ammonium Nitrate	AN + CACO3	Surface broadcast		48	0.07	0.155	-0.085	-0.001770833	-0.177083333	Western_and_Central_Europe	Europe
811	Harrison et al.	1992	Europe	UK	25		7			Cereals		Ammonium Nitrate	AN + CACO3	Surface broadcast		96	0.21	0.155	0.055	0.000572917	0.057291667	Western_and_Central_Europe	Europe
812	Harrison et al.	1992	Europe	UK	25		7			Cereals		Ammonium Nitrate	AN + CACO3	Surface broadcast		192	1.43	0.155	1.275	0.006640625	0.6640625	Western_and_Central_Europe	Europe
816	Harty et al.	2013	Europe	Ireland	25	5.99	2021-05-07	0.86	Grassland	Grasslands	Grassland	Ammonium Nitrate	CAN	Surface broadcast		200	2021-08-09	0.73	7.36	0.0368	3.68	Western_and_Central_Europe	Europe
817	Harty et al.	2014	Europe	Ireland	22	2021-05-16	2021-05-06	0.79	Grassland	Grasslands	Grassland	Ammonium Nitrate	CAN	Surface broadcast		200	3.72	0.73	2.99	0.01495	1.495	Western_and_Central_Europe	Europe
818	Harty et al.	2014	Europe	Ireland	14	2021-03-02	2021-05-04	2021-01-18	Grassland	Grasslands	Grassland	Ammonium Nitrate	CAN	Surface broadcast		200	2021-03-06	0.73	2.87	0.01435	1.435	Western_and_Central_Europe	Europe
819	Harty et al.	2013	Europe	Ireland	14	2021-03-16	2021-05-05	2021-01-11	Grassland	Grasslands	Grassland	Ammonium Nitrate	CAN	Surface broadcast		200	2.59	0.73	1.86	0.0093	0.93	Western_and_Central_Europe	Europe
820	Harty et al.	2014	Europe	Ireland	14	2.83	2021-05-07	2021-01-27	Grassland	Grasslands	Grassland	Ammonium Nitrate	CAN	Surface broadcast		200	2021-02-23	0.73	2021-01-05	0.0075	0.75	Western_and_Central_Europe	Europe
821	Harty et al.	2013	Europe	Ireland	14	3	2021-05-06	2021-01-02	Grassland	Grasslands	Grassland	Ammonium Nitrate	CAN	Surface broadcast		200	2021-02-06	0.73	1.33	0.00665	0.665	Western_and_Central_Europe	Europe
822	Harty et al.	2014	Europe	Ireland	14	2.83	2021-05-07	2021-01-27	Grassland	Grasslands	Grassland	Mineral N mix	CAN/UREA (5CONTROL:5CONTROL)	Surface broadcast		200	1.42	0.73	0.69	0.00345	0.345	Western_and_Central_Europe	Europe
823	Harty et al.	2014	Europe	Ireland	14	2021-03-02	2021-05-04	2021-01-18	Grassland	Grasslands	Grassland	Mineral N mix	CAN/UREA (5CONTROL:5CONTROL)	Surface broadcast		200	2021-01-17	0.73	0.44	0.0022	0.22	Western_and_Central_Europe	Europe
830	Harty et al.	2013	Europe	Ireland	14	2021-03-16	2021-05-05	2021-01-11	Grassland	Grasslands	Grassland	Urea	U	Surface broadcast		200	1.45	0.73	0.72	0.0036	0.36	Western_and_Central_Europe	Europe
831	Harty et al.	2014	Europe	Ireland	14	2021-03-02	2021-05-04	2021-01-18	Grassland	Grasslands	Grassland	Urea	U	Surface broadcast		200	1.39	0.73	0.66	0.0033	0.33	Western_and_Central_Europe	Europe
832	Harty et al.	2014	Europe	Ireland	22	2021-05-16	2021-05-06	0.79	Grassland	Grasslands	Grassland	Urea	U	Surface broadcast		200	1.35	0.73	0.62	0.0031	0.31	Western_and_Central_Europe	Europe
833	Harty et al.	2014	Europe	Ireland	14	2.83	2021-05-07	2021-01-27	Grassland	Grasslands	Grassland	Urea	U	Surface broadcast		200	2021-01-12	0.73	0.39	0.00195	0.195	Western_and_Central_Europe	Europe
834	Harty et al.	2013	Europe	Ireland	14	3	2021-05-06	2021-01-02	Grassland	Grasslands	Grassland	Urea	U	Surface broadcast		200	2021-01-09	0.73	0.36	0.0018	0.18	Western_and_Central_Europe	Europe
835	Harty et al.	2013	Europe	Ireland	25	5.99	2021-05-07	0.86	Grassland	Grasslands	Grassland	Urea	U	Surface broadcast		200	2021-01-08	0.73	0.35	0.00175	0.175	Western_and_Central_Europe	Europe
836	Harty et al.	2013	Europe	Ireland	14	2021-03-16	2021-05-05	2021-01-11	Grassland	Grasslands	Grassland	Urea + NI	UREA+DCD	Surface broadcast		200	1.38	0.73	0.65	0.00325	0.325	Western_and_Central_Europe	Europe
837	Harty et al.	2014	Europe	Ireland	14	2021-03-02	2021-05-04	2021-01-18	Grassland	Grasslands	Grassland	Urea + NI	UREA+DCD	Surface broadcast		200	2021-01-23	0.73	0.5	0.0025	0.25	Western_and_Central_Europe	Europe
838	Harty et al.	2014	Europe	Ireland	14	2.83	2021-05-07	2021-01-27	Grassland	Grasslands	Grassland	Urea + NI	UREA+DCD	Surface broadcast		200	2021-01-09	0.73	0.36	0.0018	0.18	Western_and_Central_Europe	Europe
839	Harty et al.	2013	Europe	Ireland	14	3	2021-05-06	2021-01-02	Grassland	Grasslands	Grassland	Urea + NI	UREA+DCD	Surface broadcast		200	0.74	0.73	0.01	0.00005	0.005	Western_and_Central_Europe	Europe
840	Harty et al.	2014	Europe	Ireland	22	2021-05-16	2021-05-06	0.79	Grassland	Grasslands	Grassland	Urea + NI	UREA+DCD	Surface broadcast		200	0.61	0.73	-0.12	-0.0006	-0.06	Western_and_Central_Europe	Europe
841	Harty et al.	2013	Europe	Ireland	25	5.99	2021-05-07	0.86	Grassland	Grasslands	Grassland	Urea + NI	UREA+DCD	Surface broadcast		200	0.52	0.73	-0.21	-0.00105	-0.105	Western_and_Central_Europe	Europe
842	Harty et al.	2014	Europe	Ireland	14	2021-03-02	2021-05-04	2021-01-18	Grassland	Grasslands	Grassland	Urea + Additives	UREA+MIP	Surface broadcast		200	1.92	0.73	2021-01-19	0.00595	0.595	Western_and_Central_Europe	Europe
843	Harty et al.	2014	Europe	Ireland	14	2.83	2021-05-07	2021-01-27	Grassland	Grasslands	Grassland	Urea + Additives	UREA+MIP	Surface broadcast		200	2021-01-14	0.73	0.41	0.00205	0.205	Western_and_Central_Europe	Europe
844	Harty et al.	2013	Europe	Ireland	14	2021-03-16	2021-05-05	2021-01-11	Grassland	Grasslands	Grassland	Urea + Additives	UREA+NBPT	Surface broadcast		200	2.36	0.73	1.63	0.00815	0.815	Western_and_Central_Europe	Europe
845	Harty et al.	2014	Europe	Ireland	14	2.83	2021-05-07	2021-01-27	Grassland	Grasslands	Grassland	Urea + Additives	UREA+NBPT	Surface broadcast		200	1.68	0.73	0.95	0.00475	0.475	Western_and_Central_Europe	Europe
846	Harty et al.	2014	Europe	Ireland	14	2021-03-02	2021-05-04	2021-01-18	Grassland	Grasslands	Grassland	Urea + Additives	UREA+NBPT	Surface broadcast		200	1.54	0.73	0.81	0.00405	0.405	Western_and_Central_Europe	Europe
847	Harty et al.	2013	Europe	Ireland	14	3	2021-05-06	2021-01-02	Grassland	Grasslands	Grassland	Urea + Additives	UREA+NBPT	Surface broadcast		200	1.32	0.73	0.59	0.00295	0.295	Western_and_Central_Europe	Europe
848	Harty et al.	2013	Europe	Ireland	25	5.99	2021-05-07	0.86	Grassland	Grasslands	Grassland	Urea + Additives	UREA+NBPT	Surface broadcast		200	2021-01-21	0.73	0.48	0.0024	0.24	Western_and_Central_Europe	Europe
849	Harty et al.	2014	Europe	Ireland	22	2021-05-16	2021-05-06	0.79	Grassland	Grasslands	Grassland	Urea + Additives	UREA+NBPT	Surface broadcast		200	2021-01-13	0.73	0.4	0.002	0.2	Western_and_Central_Europe	Europe
850	Harty et al.	2013	Europe	Ireland	14	2021-03-16	2021-05-05	2021-01-11	Grassland	Grasslands	Grassland	Urea + NI	UREA+NBPT+DCD	Surface broadcast		200	1.52	0.73	0.79	0.00395	0.395	Western_and_Central_Europe	Europe
851	Harty et al.	2014	Europe	Ireland	14	2021-03-02	2021-05-04	2021-01-18	Grassland	Grasslands	Grassland	Urea + NI	UREA+NBPT+DCD	Surface broadcast		200	2021-01-03	0.73	0.3	0.0015	0.15	Western_and_Central_Europe	Europe
852	Harty et al.	2014	Europe	Ireland	14	2.83	2021-05-07	2021-01-27	Grassland	Grasslands	Grassland	Urea + NI	UREA+NBPT+DCD	Surface broadcast		200	0.92	0.73	0.19	0.00095	0.095	Western_and_Central_Europe	Europe
853	Harty et al.	2013	Europe	Ireland	14	3	2021-05-06	2021-01-02	Grassland	Grasslands	Grassland	Urea + NI	UREA+NBPT+DCD	Surface broadcast		200	0.78	0.73	0.05	0.00025	0.025	Western_and_Central_Europe	Europe
854	Harty et al.	2014	Europe	Ireland	22	2021-05-16	2021-05-06	0.79	Grassland	Grasslands	Grassland	Urea + NI	UREA+NBPT+DCD	Surface broadcast		200	0.69	0.73	-0.04	-0.0002	-0.02	Western_and_Central_Europe	Europe
855	Harty et al.	2013	Europe	Ireland	25	5.99	2021-05-07	0.86	Grassland	Grasslands	Grassland	Urea + NI	UREA+NBPT+DCD	Surface broadcast		200	0.62	0.73	-0.11	-0.00055	-0.055	Western_and_Central_Europe	Europe
856	Hellebrand et al.	1999	Europe	Germany	12	0.92	6		Populus without undersown grass	Perennials	Populus without undersown grass	Ammonium Nitrate	CAN	Surface broadcast		75	2021-01-14	0.5	0.64	0.008533333	0.853333333	Western_and_Central_Europe	Europe
857	Hellebrand et al.	1999	Europe	Germany	12	0.92	6		Salix with undersown grass	Perennials	Salix with undersown grass	Ammonium Nitrate	CAN	Surface broadcast		75	0.94	0.57	0.37	0.004933333	0.493333333	Western_and_Central_Europe	Europe
858	Hellebrand et al.	1999	Europe	Germany	12	0.92	6		Populus without undersown grass	Perennials	Populus without undersown grass	Ammonium Nitrate	CAN	Surface broadcast		150	1.99	0.5	1.49	0.009933333	0.993333333	Western_and_Central_Europe	Europe
859	Hellebrand et al.	1999	Europe	Germany	12	0.92	6		Salix with undersown grass	Perennials	Salix with undersown grass	Ammonium Nitrate	CAN	Surface broadcast		150	2021-01-15	0.57	0.58	0.003866667	0.386666667	Western_and_Central_Europe	Europe
865	Henault et al.	1995	Europe	France	21	0.86	6	2021-01-05	Rape	Cereals		Mineral N mix	MIX	Surface broadcast	sprayed broadcast	142	3.54	0.25	2021-03-29	0.023169014	2.316901408	Western_and_Central_Europe	Europe
866	Henault et al.	1994	Europe	France	10	2021-01-07	2021-08-01	2021-01-25	Rape	Cereals		Mineral N mix	MIX	Surface broadcast	sprayed broadcast	153	0.15	0.25	-0.1	-0.000653595	-0.065359477	Western_and_Central_Europe	Europe
867	Henault et al.	1995	Europe	France	50	2021-03-09	2021-07-09	1	Rape	Cereals		Mineral N mix	MIX	Surface broadcast	sprayed broadcast	162	0.94	0.25	0.69	0.004259259	0.425925926	Western_and_Central_Europe	Europe
868	Henault et al.	1994	Europe	France	10	2021-01-07	2021-08-01	2021-01-25	Rape	Cereals		Mineral N mix	MIX	Surface broadcast	sprayed broadcast	232	0.32	0.25	0.07	0.000301724	0.030172414	Western_and_Central_Europe	Europe
869	Henault et al.	1995	Europe	France	21	0.86	6	2021-01-05	Rape	Cereals		Mineral N mix	MIX	Surface broadcast	sprayed broadcast	237	5.87	0.25	5.62	0.02371308	2.371308017	Western_and_Central_Europe	Europe
870	Henault et al.	1995	Europe	France	50	2021-03-09	2021-07-09	1	Rape	Cereals		Mineral N mix	MIX	Surface broadcast	sprayed broadcast	262	2	0.25	1.75	0.006679389	0.667938931	Western_and_Central_Europe	Europe
871	Henault et al.	1996	Europe	France		2021-01-01	6	2021-01-04	Rape	Cereals		Ammonium Nitrate	AN	Surface broadcast	solid	170	2021-01-31	0.25	2021-01-06	0.006235294	0.623529412	Western_and_Central_Europe	Europe
872	Henault et al.	1996	Europe	France		2021-01-01	6	2021-01-04	Rape	Cereals		Ammonium	AS	Surface broadcast	solid	170	1.36	0.25	2021-01-11	0.006529412	0.652941176	Western_and_Central_Europe	Europe
874	Henault et al.	1996	Europe	France		2021-01-01	6	2021-01-04	Rape	Cereals		Nitrate	KN	Surface broadcast	solid	170	2021-01-09	0.25	0.84	0.004941176	0.494117647	Western_and_Central_Europe	Europe
875	Henault et al.	1996	Europe	France		2021-01-01	6	2021-01-04	Rape	Cereals		Urea	U	Surface broadcast	solid	170	2021-01-09	0.25	0.84	0.004941176	0.494117647	Western_and_Central_Europe	Europe
876	Hinton et al.	2011	Europe	Scotland		2.33	2021-06-03	2021-01-02	Spring barley	Cereals	Spring barley	Ammonium Nitrate	AN	Surface broadcast		40	2021-02-02	1.66	0.54	0.0135	1.35	Western_and_Central_Europe	Europe
877	Hinton et al.	2011	Europe	Scotland		2.33	2021-06-03	2021-01-02	Spring barley	Cereals	Spring barley	Ammonium Nitrate	AN	Surface broadcast		80	1.82	1.66	0.16	0.002	0.2	Western_and_Central_Europe	Europe
878	Hinton et al.	2011	Europe	Scotland		2.33	2021-06-03	2021-01-02	Spring barley	Cereals	Spring barley	Ammonium Nitrate	AN	Surface broadcast		80	1.82	1.66	0.16	0.002	0.2	Western_and_Central_Europe	Europe
879	Hinton et al.	2011	Europe	Scotland		2.33	2021-06-03	2021-01-02	Spring barley	Cereals	Spring barley	Ammonium Nitrate	AN	Surface broadcast		120	2021-03-28	1.66	1.62	0.0135	1.35	Western_and_Central_Europe	Europe
880	Hinton et al.	2011	Europe	Scotland		2.33	2021-06-03	2021-01-02	Spring barley	Cereals	Spring barley	Ammonium Nitrate	AN	Surface broadcast		120	2021-03-28	1.66	1.62	0.0135	1.35	Western_and_Central_Europe	Europe
881	Hinton et al.	2011	Europe	Scotland		2.33	2021-06-03	2021-01-02	Spring barley	Cereals	Spring barley	Ammonium Nitrate	AN	Surface broadcast		120	2.93	1.66	2021-01-27	0.010583333	1.058333333	Western_and_Central_Europe	Europe
882	Hinton et al.	2011	Europe	Scotland		2.33	2021-06-03	2021-01-02	Spring barley	Cereals	Spring barley	Ammonium Nitrate	AN	Surface broadcast		120	2.93	1.66	2021-01-27	0.010583333	1.058333333	Western_and_Central_Europe	Europe
883	Hinton et al.	2011	Europe	Scotland		2.33	2021-06-03	2021-01-02	Spring barley	Cereals	Spring barley	Ammonium Nitrate	AN	Surface broadcast		160	2021-03-02	1.66	1.54	0.009625	0.9625	Western_and_Central_Europe	Europe
884	Hinton et al.	2011	Europe	Scotland		2.33	2021-06-03	2021-01-02	Spring barley	Cereals	Spring barley	Ammonium Nitrate	AN	Surface broadcast		160	2021-03-02	1.66	1.54	0.009625	0.9625	Western_and_Central_Europe	Europe
885	Hinton et al.	2011	Europe	Scotland		2.33	2021-06-03	2021-01-02	Spring barley	Cereals	Spring barley	Ammonium Nitrate	AN	Surface broadcast		200	3.82	1.66	2021-02-16	0.0108	2021-01-08	Western_and_Central_Europe	Europe
886	Hinton et al.	2011	Europe	Scotland		2.33	2021-06-03	2021-01-02	Spring barley	Cereals	Spring barley	Ammonium Nitrate	AN	Surface broadcast		200	3.82	1.66	2021-02-16	0.0108	2021-01-08	Western_and_Central_Europe	Europe
887	Hinton et al.	2011	Europe	Scotland		2.33	2021-06-03	2021-01-02	Spring barley	Cereals	Spring barley	Mix N + NI	AN+NI	Surface broadcast		120	2021-02-05	1.66	0.39	0.00325	0.325	Western_and_Central_Europe	Europe
888	Hinton et al.	2011	Europe	Scotland		2.33	2021-06-03	2021-01-02	Spring barley	Cereals	Spring barley	Mix N + NI	AN+NI	Surface broadcast		120	2021-02-05	1.66	0.39	0.00325	0.325	Western_and_Central_Europe	Europe
891	Hinton et al.	2011	Europe	Scotland		2.33	2021-06-03	2021-01-02	Spring barley	Cereals	Spring barley	Urea	U	Surface broadcast		120	2.42	1.66	0.76	0.006333333	0.633333333	Western_and_Central_Europe	Europe
892	Hinton et al.	2011	Europe	Scotland		2.33	2021-06-03	2021-01-02	Spring barley	Cereals	Spring barley	Urea	U	Surface broadcast		120	2.42	1.66	0.76	0.006333333	0.633333333	Western_and_Central_Europe	Europe
893	Hinton et al.	2011	Europe	Scotland		2.33	2021-06-03	2021-01-02	Spring barley	Cereals	Spring barley	Urea + NI	UREA+NI	Surface broadcast		120	1.32	1.66	-0.34	-0.002833333	-0.283333333	Western_and_Central_Europe	Europe
894	Hinton et al.	2011	Europe	Scotland		2.33	2021-06-03	2021-01-02	Spring barley	Cereals	Spring barley	Urea + NI	UREA+NI	Surface broadcast		120	1.32	1.66	-0.34	-0.002833333	-0.283333333	Western_and_Central_Europe	Europe
903	Hoben et al.	2007	North America	USA	23	1.57	2021-06-05		Maize	Cereals		Urea	U	Incorporated broadcast	broadcast incorporation	45	1.84	0.77	2021-01-07	0.023777778	2.377777778	North_America	Noth_America
904	Hoben et al.	2007	North America	USA	23	1.45	2021-07-06		Maize	Cereals		Urea	U	Incorporated broadcast	broadcast incorporation	45	1.36	0.77	0.59	0.013111111	1.311111111	North_America	Noth_America
905	Hoben et al.	2007	North America	USA	23	0.87	2021-06-06		Maize	Cereals		Urea	U	Incorporated broadcast	broadcast incorporation	45	0.93	0.77	0.16	0.003555556	0.355555556	North_America	Noth_America
906	Hoben et al.	2008	North America	USA	23	2.97	2021-06-03		Maize	Cereals		Urea	U	Incorporated broadcast	broadcast incorporation	45	0.8	0.77	0.03	0.000666667	0.066666667	North_America	Noth_America
907	Hoben et al.	2008	North America	USA	23	1.69	2021-07-06		Maize	Cereals		Urea	U	Incorporated broadcast	broadcast incorporation	45	0.79	0.77	0.02	0.000444444	0.044444444	North_America	Noth_America
908	Hoben et al.	2008	North America	USA	23	1.34	2021-07-05		Maize	Cereals		Urea	U	Incorporated broadcast	broadcast incorporation	45	0.75	0.77	-0.02	-0.000444444	-0.044444444	North_America	Noth_America
909	Hoben et al.	2008	North America	USA	23	2021-01-22	2021-06-08		Maize	Cereals	Wheat	Urea	U	Incorporated broadcast	broadcast incorporation	45	0.66	0.39	0.27	0.006	0.6	North_America	Noth_America
910	Hoben et al.	2007	North America	USA	23	0.99	2021-06-06		Maize	Cereals	Wheat	Urea	U	Incorporated broadcast	broadcast incorporation	45	0.45	0.39	0.06	0.001333333	0.133333333	North_America	Noth_America
911	Hoben et al.	2007	North America	USA	23	1.57	2021-06-05		Maize	Cereals		Urea	U	Incorporated broadcast	broadcast incorporation	90	2.59	0.77	1.82	0.020222222	2.022222222	North_America	Noth_America
912	Hoben et al.	2007	North America	USA	23	1.45	2021-07-06		Maize	Cereals		Urea	U	Incorporated broadcast	broadcast incorporation	90	2021-02-07	0.77	2021-01-03	0.014444444	1.444444444	North_America	Noth_America
913	Hoben et al.	2008	North America	USA	23	1.69	2021-07-06		Maize	Cereals		Urea	U	Incorporated broadcast	broadcast incorporation	90	2021-01-01	0.77	0.33	0.003666667	0.366666667	North_America	Noth_America
914	Hoben et al.	2008	North America	USA	23	2021-01-22	2021-06-08		Maize	Cereals	Wheat	Urea	U	Incorporated broadcast	broadcast incorporation	90	2021-01-02	0.39	0.63	0.007	0.7	North_America	Noth_America
915	Hoben et al.	2008	North America	USA	23	2.97	2021-06-03		Maize	Cereals		Urea	U	Incorporated broadcast	broadcast incorporation	90	0.98	0.77	0.21	0.002333333	0.233333333	North_America	Noth_America
916	Hoben et al.	2008	North America	USA	23	1.34	2021-07-05		Maize	Cereals		Urea	U	Incorporated broadcast	broadcast incorporation	90	0.85	0.77	0.08	0.000888889	0.088888889	North_America	Noth_America
917	Hoben et al.	2007	North America	USA	23	0.87	2021-06-06		Maize	Cereals		Urea	U	Incorporated broadcast	broadcast incorporation	90	0.75	0.77	-0.02	-0.000222222	-0.022222222	North_America	Noth_America
918	Hoben et al.	2007	North America	USA	23	0.99	2021-06-06		Maize	Cereals	Wheat	Urea	U	Incorporated broadcast	broadcast incorporation	90	0.67	0.39	0.28	0.003111111	0.311111111	North_America	Noth_America
919	Hoben et al.	2007	North America	USA	23	1.45	2021-07-06		Maize	Cereals		Urea	U	Incorporated broadcast	broadcast incorporation	135	2.84	0.77	2021-02-07	0.015333333	1.533333333	North_America	Noth_America
920	Hoben et al.	2007	North America	USA	23	1.57	2021-06-05		Maize	Cereals		Urea	U	Incorporated broadcast	broadcast incorporation	135	2.41	0.77	1.64	0.012148148	1.214814815	North_America	Noth_America
921	Hoben et al.	2008	North America	USA	23	2.97	2021-06-03		Maize	Cereals		Urea	U	Incorporated broadcast	broadcast incorporation	135	2021-02-06	0.77	2021-01-29	0.009555556	0.955555556	North_America	Noth_America
922	Hoben et al.	2008	North America	USA	23	2021-01-22	2021-06-08		Maize	Cereals	Wheat	Urea	U	Incorporated broadcast	broadcast incorporation	135	1.55	0.39	2021-01-16	0.008592593	0.859259259	North_America	Noth_America
923	Hoben et al.	2007	North America	USA	23	0.87	2021-06-06		Maize	Cereals		Urea	U	Incorporated broadcast	broadcast incorporation	135	2021-01-15	0.77	0.38	0.002814815	0.281481481	North_America	Noth_America
924	Hoben et al.	2008	North America	USA	23	1.69	2021-07-06		Maize	Cereals		Urea	U	Incorporated broadcast	broadcast incorporation	135	2021-01-07	0.77	0.3	0.002222222	0.222222222	North_America	Noth_America
925	Hoben et al.	2008	North America	USA	23	1.34	2021-07-05		Maize	Cereals		Urea	U	Incorporated broadcast	broadcast incorporation	135	0.94	0.77	0.17	0.001259259	0.125925926	North_America	Noth_America
926	Hoben et al.	2007	North America	USA	23	0.99	2021-06-06		Maize	Cereals	Wheat	Urea	U	Incorporated broadcast	broadcast incorporation	135	0.85	0.39	0.46	0.003407407	0.340740741	North_America	Noth_America
927	Hoben et al.	2008	North America	USA	23	2.97	2021-06-03		Maize	Cereals		Urea	U	Incorporated broadcast	broadcast incorporation	180	4.51	0.77	3.74	0.020777778	2.077777778	North_America	Noth_America
928	Hoben et al.	2007	North America	USA	23	1.57	2021-06-05		Maize	Cereals		Urea	U	Incorporated broadcast	broadcast incorporation	180	3.79	0.77	2021-03-02	0.016777778	1.677777778	North_America	Noth_America
929	Hoben et al.	2007	North America	USA	23	1.45	2021-07-06		Maize	Cereals		Urea	U	Incorporated broadcast	broadcast incorporation	180	2.96	0.77	2021-02-19	0.012166667	1.216666667	North_America	Noth_America
930	Hoben et al.	2007	North America	USA	23	0.87	2021-06-06		Maize	Cereals		Urea	U	Incorporated broadcast	broadcast incorporation	180	2021-02-12	0.77	1.35	0.0075	0.75	North_America	Noth_America
931	Hoben et al.	2008	North America	USA	23	2021-01-22	2021-06-08		Maize	Cereals	Wheat	Urea	U	Incorporated broadcast	broadcast incorporation	180	2021-01-16	0.39	0.77	0.004277778	0.427777778	North_America	Noth_America
932	Hoben et al.	2007	North America	USA	23	0.99	2021-06-06		Maize	Cereals	Wheat	Urea	U	Incorporated broadcast	broadcast incorporation	180	2021-01-13	0.39	0.74	0.004111111	0.411111111	North_America	Noth_America
933	Hoben et al.	2008	North America	USA	23	1.34	2021-07-05		Maize	Cereals		Urea	U	Incorporated broadcast	broadcast incorporation	180	2021-01-12	0.77	0.35	0.001944444	0.194444444	North_America	Noth_America
934	Hoben et al.	2008	North America	USA	23	1.69	2021-07-06		Maize	Cereals		Urea	U	Incorporated broadcast	broadcast incorporation	180	2021-01-12	0.77	0.35	0.001944444	0.194444444	North_America	Noth_America
935	Hoben et al.	2008	North America	USA	23	2.97	2021-06-03		Maize	Cereals		Urea	U	Incorporated broadcast	broadcast incorporation	225	6.97	0.77	2021-06-02	0.027555556	2.755555556	North_America	Noth_America
936	Hoben et al.	2007	North America	USA	23	1.57	2021-06-05		Maize	Cereals		Urea	U	Incorporated broadcast	broadcast incorporation	225	5.43	0.77	4.66	0.020711111	2.071111111	North_America	Noth_America
937	Hoben et al.	2007	North America	USA	23	1.45	2021-07-06		Maize	Cereals		Urea	U	Incorporated broadcast	broadcast incorporation	225	3.72	0.77	2.95	0.013111111	1.311111111	North_America	Noth_America
938	Hoben et al.	2008	North America	USA	23	2021-01-22	2021-06-08		Maize	Cereals	Wheat	Urea	U	Incorporated broadcast	broadcast incorporation	225	2.59	0.39	2021-02-02	0.009777778	0.977777778	North_America	Noth_America
939	Hoben et al.	2007	North America	USA	23	0.99	2021-06-06		Maize	Cereals	Wheat	Urea	U	Incorporated broadcast	broadcast incorporation	225	1.68	0.39	2021-01-29	0.005733333	0.573333333	North_America	Noth_America
940	Hoben et al.	2007	North America	USA	23	0.87	2021-06-06		Maize	Cereals		Urea	U	Incorporated broadcast	broadcast incorporation	225	1.56	0.77	0.79	0.003511111	0.351111111	North_America	Noth_America
941	Hoben et al.	2008	North America	USA	23	1.69	2021-07-06		Maize	Cereals		Urea	U	Incorporated broadcast	broadcast incorporation	225	1.51	0.77	0.74	0.003288889	0.328888889	North_America	Noth_America
942	Hoben et al.	2008	North America	USA	23	1.34	2021-07-05		Maize	Cereals		Urea	U	Incorporated broadcast	broadcast incorporation	225	0.9	0.77	0.13	0.000577778	0.057777778	North_America	Noth_America
947	Hoogendoorn et al.	2005	Oceania	New Zealand					Dairy-grazed pasture	Grasslands	Dairy-grazed pasture	Urea	UREA	N/A		100	0.83	0.165	0.665	0.00665	0.665	Oceania	Oceania
948	Hoogendoorn et al.	2006	Oceania	New Zealand					Dairy-grazed pasture	Grasslands	Dairy-grazed pasture	Urea	UREA	N/A		100	0.3	0.165	0.135	0.00135	0.135	Oceania	Oceania
949	Hoogendoorn et al.	2006	Oceania	New Zealand					Dairy-grazed pasture	Grasslands	Dairy-grazed pasture	Urea	UREA	N/A		100	0.23	0.165	0.065	0.00065	0.065	Oceania	Oceania
950	Hoogendoorn et al.	2005	Oceania	New Zealand					Dairy-grazed pasture	Grasslands	Dairy-grazed pasture	Urea	UREA	N/A		100	0.23	0.165	0.065	0.00065	0.065	Oceania	Oceania
951	Hoogendoorn et al.	2005	Oceania	New Zealand					Dairy-grazed pasture	Grasslands	Dairy-grazed pasture	Urea	UREA	N/A		300	2.89	0.165	2.725	0.009083333	0.908333333	Oceania	Oceania
952	Hoogendoorn et al.	2006	Oceania	New Zealand					Dairy-grazed pasture	Grasslands	Dairy-grazed pasture	Urea	UREA	N/A		300	2021-01-18	0.165	1.015	0.003383333	0.338333333	Oceania	Oceania
953	Hoogendoorn et al.	2006	Oceania	New Zealand					Dairy-grazed pasture	Grasslands	Dairy-grazed pasture	Urea	UREA	N/A		300	0.87	0.165	0.705	0.00235	0.235	Oceania	Oceania
954	Hoogendoorn et al.	2005	Oceania	New Zealand					Dairy-grazed pasture	Grasslands	Dairy-grazed pasture	Urea	UREA	N/A		300	0.28	0.165	0.115	0.000383333	0.038333333	Oceania	Oceania
955	Hoogendoorn et al.	2006	Oceania	New Zealand					Dairy-grazed pasture	Grasslands	Dairy-grazed pasture	Urea	UREA	N/A		500	2021-02-24	0.165	2.075	0.00415	0.415	Oceania	Oceania
956	Hoogendoorn et al.	2005	Oceania	New Zealand					Dairy-grazed pasture	Grasslands	Dairy-grazed pasture	Urea	UREA	N/A		500	1.51	0.165	1.345	0.00269	0.269	Oceania	Oceania
957	Hoogendoorn et al.	2006	Oceania	New Zealand					Dairy-grazed pasture	Grasslands	Dairy-grazed pasture	Urea	UREA	N/A		750	2021-01-19	0.165	1.025	0.001366667	0.136666667	Oceania	Oceania
958	Hoogendoorn et al.	2005	Oceania	New Zealand					Dairy-grazed pasture	Grasslands	Dairy-grazed pasture	Urea	UREA	N/A		750	0.42	0.165	0.255	0.00034	0.034	Oceania	Oceania
959	Horváth et al.	2002	Europe	Hungarian	18	2021-02-05			Grassland	Grasslands	Grassland	Ammonium Nitrate	AN	N/A		100	2021-01-13	0.9	0.23	0.0023	0.23	Western_and_Central_Europe	Europe
963	Horwath et al.	1995	North America	USA		3.55	2021-05-05	1	Grassland	Grasslands	Grassland	Mineral N mix	U + AS	Surface broadcast		240	2021-03-06	0.31	2.75	0.011458333	1.145833333	North_America	Noth_America
964	Horwath et al.	1995	North America	USA		2.97	2021-05-04	2021-01-03	Grassland	Grasslands	Grassland	Mineral N mix	U + AS	Surface broadcast		240	2021-02-24	0.31	1.93	0.008041667	0.804166667	North_America	Noth_America
969	Hu et al.	2013	China	China	31	2021-02-22	2021-07-06	2021-01-02	Milk vetch rice	Legumes	Rice	Urea	UREA+PK	Incorporated		120	0.14	0.04	0.1	0.000833333	0.083333333	East_Asia	East_Asia
970	Hu et al.	2013	China	China	31	2021-02-22	2021-07-06	2021-01-02	Milk vetch rice	Legumes	Rice	Urea	UREA+PK	Incorporated		240	0.15	0.04	0.11	0.000458333	0.045833333	East_Asia	East_Asia
971	Hu et al.	2013	China	China	31	2021-02-22	2021-07-06	2021-01-02	Milk vetch rice	Legumes	Rice	Urea	UREA+PK	Incorporated		300	0.34	0.04	0.3	0.001	0.1	East_Asia	East_Asia
976	Hu et al.	2009	China	China	13	0.85	2021-08-02	1.34	Maize	Cereals	Wheat	Urea	UREA+PK	Surface broadcast	broadcast	180	1.89	0.6	2021-01-29	0.007166667	0.716666667	East_Asia	East_Asia
977	Hu et al.	2010	China	China	13	0.85	2021-08-02	1.34	Maize	Cereals	Wheat	Urea	UREA+PK	Surface broadcast	broadcast	180	2021-01-18	0.35	0.83	0.004611111	0.461111111	East_Asia	East_Asia
978	Hu et al.	2010	China	China	13	0.85	2021-08-02	1.34	Wheat	Cereals	Maize	Urea	UREA+PK	Surface broadcast	broadcast	200	0.76	0.24	0.52	0.0026	0.26	East_Asia	East_Asia
979	Hu et al.	2009	China	China	13	0.85	2021-08-02	1.34	Wheat	Cereals	Maize	Urea	UREA+PK	Surface broadcast	broadcast	200	0.49	0.2	0.29	0.00145	0.145	East_Asia	East_Asia
1001	Huang et al.	2013	China	China		1.74	8	2021-01-03	Maize	Cereals		Urea	UREA+PK	Incorporated		225	0.98	0.31	0.67	0.002977778	0.297777778	East_Asia	East_Asia
1002	Huérfano et al.	2011	Europe	Spain	31	2021-01-13	2021-08-05		Winter wheat	Cereals	Rapeseed	Mineral N mix	ASN	Surface broadcast		180	2.44	2021-01-18	2021-01-26	0.007	0.7	Western_and_Central_Europe	Europe
1003	Huérfano et al.	2012	Europe	Spain	31	2021-01-13	2021-08-05		Winter wheat	Cereals	Rapeseed	Mineral N mix	ASN	Surface broadcast		180	0.59	2021-01-18	-0.59	-0.003277778	-0.327777778	Western_and_Central_Europe	Europe
1004	Huérfano et al.	2011	Europe	Spain	31	2021-01-13	2021-08-05		Winter wheat	Cereals	Rapeseed	Mix N + NI	ASN+DMPP (ENTEC 26)	Surface broadcast		180	2021-02-19	2021-01-18	2021-01-01	0.005611111	0.561111111	Western_and_Central_Europe	Europe
1005	Huérfano et al.	2011	Europe	Spain	31	2021-01-13	2021-08-05		Winter wheat	Cereals	Rapeseed	Mix N + NI	ASN+DMPP (ENTEC 26)	Surface broadcast		180	2021-02-17	2021-01-18	0.99	0.0055	0.55	Western_and_Central_Europe	Europe
1006	Huérfano et al.	2012	Europe	Spain	31	2021-01-13	2021-08-05		Winter wheat	Cereals	Rapeseed	Mix N + NI	ASN+DMPP (ENTEC 26)	Surface broadcast		180	0.5	2021-01-18	-0.68	-0.003777778	-0.377777778	Western_and_Central_Europe	Europe
1007	Huérfano et al.	2012	Europe	Spain	31	2021-01-13	2021-08-05		Winter wheat	Cereals	Rapeseed	Mix N + NI	ASN+DMPP (ENTEC 26)	Surface broadcast		180	0.39	2021-01-18	-0.79	-0.004388889	-0.438888889	Western_and_Central_Europe	Europe
1008	Huérfano et al.	2011	Europe	Spain	31	2021-01-13	2021-08-05		Winter wheat	Cereals	Rapeseed	Mineral N mix	ASN+UREA	Surface broadcast		180	2.56	2021-01-18	1.38	0.007666667	0.766666667	Western_and_Central_Europe	Europe
1009	Huérfano et al.	2012	Europe	Spain	31	2021-01-13	2021-08-05		Winter wheat	Cereals	Rapeseed	Mineral N mix	ASN+UREA	Surface broadcast		180	0.66	2021-01-18	-0.52	-0.002888889	-0.288888889	Western_and_Central_Europe	Europe
1014	Hyatt et al.	2008	North America	USA	8	2021-01-16	2021-06-02		Potato	Row crops	Rye	Urea + Additives	POLYMER COATED UREA 1+STARTER	Surface broadcast		270	2021-01-06	0.6	0.46	0.001703704	0.17037037	North_America	Noth_America
1015	Hyatt et al.	2009	North America	USA	8	2021-01-04	2021-04-09		Potato	Row crops	Rye	Urea + Additives	POLYMER COATED UREA 1+STARTER	Surface broadcast		270	0.84	0.6	0.24	0.000888889	0.088888889	North_America	Noth_America
1016	Hyatt et al.	2008	North America	USA	8	2021-01-16	2021-06-02		Potato	Row crops	Rye	Urea + Additives	POLYMER COATED UREA 2+STARTER	Surface broadcast		270	1.87	0.6	2021-01-27	0.004703704	0.47037037	North_America	Noth_America
1017	Hyatt et al.	2009	North America	USA	8	2021-01-04	2021-04-09		Potato	Row crops	Rye	Urea + Additives	POLYMER COATED UREA 2+STARTER	Surface broadcast		270	0.85	0.6	0.25	0.000925926	0.092592593	North_America	Noth_America
1018	Hyatt et al.	2008	North America	USA	8	2021-01-16	2021-06-02		Potato	Row crops	Rye	Mineral N mix	STARTER+UREA+AMMONIUM NITREATE	Incorporated broadcast	surface incorporated	270	2021-02-01	0.6	2021-01-05	0.005555556	0.555555556	North_America	Noth_America
1019	Hyatt et al.	2009	North America	USA	8	2021-01-04	2021-04-09		Potato	Row crops	Rye	Mineral N mix	STARTER+UREA+AMMONIUM NITREATE	Incorporated broadcast	surface incorporated	270	2021-01-09	0.6	0.49	0.001814815	0.181481481	North_America	Noth_America
1040	Iqbal et al.	2013	North America	USA		2021-02-04	2021-06-04		Maize	Cereals	None	Mineral N mix	UAN	Incorporated & placement	side dress injection	135	0.51	0.09	0.42	0.003111111	0.311111111	North_America	Noth_America
1041	Iqbal et al.	2011	North America	USA		2021-02-04	2021-06-04		Maize	Cereals	Rye	Mineral N mix	UAN	Incorporated & placement	side dress injection	135	0.49	0.08	0.41	0.003037037	0.303703704	North_America	Noth_America
1042	Iqbal et al.	2013	North America	USA		2021-02-04	2021-06-04		Maize	Cereals	Rye	Mineral N mix	UAN	Incorporated & placement	side dress injection	135	0.33	0.08	0.25	0.001851852	0.185185185	North_America	Noth_America
1043	Iqbal et al.	2011	North America	USA		2021-02-04	2021-06-04		Maize	Cereals	None	Mineral N mix	UAN	Incorporated & placement	side dress injection	135	0.3	0.09	0.21	0.001555556	0.155555556	North_America	Noth_America
1044	Iqbal et al.	2012	North America	USA		2021-02-04	2021-06-04		Maize	Cereals	Rye	Mineral N mix	UAN	Incorporated & placement	side dress injection	135	0.17	0.08	0.09	0.000666667	0.066666667	North_America	Noth_America
1045	Iqbal et al.	2012	North America	USA		2021-02-04	2021-06-04		Maize	Cereals	None	Mineral N mix	UAN	Incorporated & placement	side dress injection	135	0.15	0.09	0.06	0.000444444	0.044444444	North_America	Noth_America
1046	Iqbal et al.	2013	North America	USA		2021-02-04	2021-06-04		Maize	Cereals	None	Mineral N mix	UAN	Incorporated & placement	side dress injection	225	0.48	0.09	0.39	0.001733333	0.173333333	North_America	Noth_America
1047	Iqbal et al.	2011	North America	USA		2021-02-04	2021-06-04		Maize	Cereals	Rye	Mineral N mix	UAN	Incorporated & placement	side dress injection	225	0.47	0.08	0.39	0.001733333	0.173333333	North_America	Noth_America
1048	Iqbal et al.	2011	North America	USA		2021-02-04	2021-06-04		Maize	Cereals	None	Mineral N mix	UAN	Incorporated & placement	side dress injection	225	0.46	0.09	0.37	0.001644444	0.164444444	North_America	Noth_America
1049	Iqbal et al.	2013	North America	USA		2021-02-04	2021-06-04		Maize	Cereals	Rye	Mineral N mix	UAN	Incorporated & placement	side dress injection	225	0.45	0.08	0.37	0.001644444	0.164444444	North_America	Noth_America
1050	Iqbal et al.	2012	North America	USA		2021-02-04	2021-06-04		Maize	Cereals	None	Mineral N mix	UAN	Incorporated & placement	side dress injection	225	0.22	0.09	0.13	0.000577778	0.057777778	North_America	Noth_America
1051	Iqbal et al.	2012	North America	USA		2021-02-04	2021-06-04		Maize	Cereals	Rye	Mineral N mix	UAN	Incorporated & placement	side dress injection	225	0.17	0.08	0.09	0.0004	0.04	North_America	Noth_America
1058	Izaurralde et al.	1999	North America	Canada				2021-01-04	Spring wheat	Cereals	Wheat–fallow	Mineral N mix		Surface placement	applied in strips	45	0.95	0.1	0.85	0.018888889	1.888888889	North_America	Noth_America
1059	Izaurralde et al.	1999	North America	Canada				2021-01-04	Spring wheat	Cereals	Wheat–fallow	Mineral N mix		Surface placement	applied in strips	45	0.69	0.1	0.59	0.013111111	1.311111111	North_America	Noth_America
1060	Izaurralde et al.	1999	North America	Canada				2021-01-05	Spring wheat	Cereals	Wheat–fallow	Mineral N mix		Surface placement	applied in strips	45	0.44	0.1	0.34	0.007555556	0.755555556	North_America	Noth_America
1061	Izaurralde et al.	2000	North America	Canada				2021-01-05	Spring wheat	Cereals	Wheat–fallow	Mineral N mix		Surface placement	applied in strips	45	0.1	0.1	0	0	0	North_America	Noth_America
1062	Izaurralde et al.	2000	North America	Canada				2021-01-04	Spring wheat	Cereals	Wheat–fallow	Mineral N mix		Surface placement	applied in strips	45	0.04	0.1	-0.06	-0.001333333	-0.133333333	North_America	Noth_America
1063	Izaurralde et al.	2000	North America	Canada				2021-01-04	Spring wheat	Cereals	Wheat–fallow	Mineral N mix		Surface placement	applied in strips	45	0.03	0.1	-0.07	-0.001555556	-0.155555556	North_America	Noth_America
1064	Izaurralde et al.	1999	North America	Canada				2021-01-04	Spring wheat	Cereals	Wheat–fallow	Mineral N mix		Surface placement	applied in strips	110	2.44	0.1	2.34	0.021272727	2.127272727	North_America	Noth_America
1065	Izaurralde et al.	1999	North America	Canada				2021-01-04	Spring wheat	Cereals	Wheat–fallow	Mineral N mix		Surface placement	applied in strips	110	1.42	0.1	1.32	0.012	2021-01-02	North_America	Noth_America
1066	Izaurralde et al.	1999	North America	Canada				2021-01-05	Spring wheat	Cereals	Wheat–fallow	Mineral N mix		Surface placement	applied in strips	110	1	0.1	0.9	0.008181818	0.818181818	North_America	Noth_America
1067	Izaurralde et al.	2000	North America	Canada				2021-01-04	Spring wheat	Cereals	Wheat–fallow	Mineral N mix		Surface placement	applied in strips	110	0.33	0.1	0.23	0.002090909	0.209090909	North_America	Noth_America
1068	Izaurralde et al.	2000	North America	Canada				2021-01-04	Spring wheat	Cereals	Wheat–fallow	Mineral N mix		Surface placement	applied in strips	110	0.09	0.1	-0.01	-9.09091E-05	-0.009090909	North_America	Noth_America
1069	Izaurralde et al.	2000	North America	Canada				2021-01-05	Spring wheat	Cereals	Wheat–fallow	Mineral N mix		Surface placement	applied in strips	110	0.02	0.1	-0.08	-0.000727273	-0.072727273	North_America	Noth_America
1071	Jassal et al.	2009	North America	Canada					Douglas fir	Perennials	Douglas fir	Urea	UREA	N/A		200	17.6	0.08	17.52	0.0876	8.76	North_America	Noth_America
1073	Jassal et al.	2007	North America	Canada					Douglas fir	Perennials	Douglas fir	Urea + Additives	POLYMERCOATED SLOW-RELEASE UREA (ESN)	Surface broadcast	broadcast	200	15.4	0.08	15.32	0.0766	7.66	North_America	Noth_America
1074	Jassal et al.	2007	North America	Canada					Douglas fir	Perennials	Douglas fir	Urea	UREA	Surface broadcast	broadcast	200	16.28	0.08	16.2	0.081	2021-08-01	North_America	Noth_America
1077	Ji et al.	2008	China	China	14	2021-01-01		2021-01-31	Wheat	Cereals	Rice	Urea + Additives	RESIN COATED UREA+PK	Surface placement	broadcast+sidedress	100	2021-02-14	0.65	1.49	0.0149	1.49	East_Asia	East_Asia
1078	Ji et al.	2009	China	China	14	2021-01-01		2021-01-31	Wheat	Cereals	Rice	Urea + Additives	RESIN COATED UREA+PK	Surface placement	broadcast+sidedress	100	0.47	0.65	-0.18	-0.0018	-0.18	East_Asia	East_Asia
1079	Ji et al.	2008	China	China	14	2021-01-01		2021-01-31	Wheat	Cereals	Rice	Urea + Additives	RESIN COATED UREA+PK	Surface placement	broadcast+sidedress	200	2.89	0.65	2021-02-24	0.0112	2021-01-12	East_Asia	East_Asia
1080	Ji et al.	2009	China	China	14	2021-01-01		2021-01-31	Wheat	Cereals	Rice	Urea + Additives	RESIN COATED UREA+PK	Surface placement	broadcast+sidedress	200	0.63	0.65	-0.02	-0.0001	-0.01	East_Asia	East_Asia
1081	Ji et al.	2009	China	China	14	2021-01-01		2021-01-31	Wheat	Cereals	Rice	Urea + Additives	RESIN COATED UREA+PK	Surface placement	broadcast+sidedress	270	0.96	0.65	0.31	0.001148148	0.114814815	East_Asia	East_Asia
1082	Ji et al.	2008	China	China	14	2021-01-01		2021-01-31	Wheat	Cereals	Rice	Urea	UREA+PK	Surface placement	broadcast+sidedress	100	2.86	0.65	2021-02-21	0.0221	2021-02-21	East_Asia	East_Asia
1083	Ji et al.	2009	China	China	14	2021-01-01		2021-01-31	Wheat	Cereals	Rice	Urea	UREA+PK	Surface placement	broadcast+sidedress	100	0.93	0.65	0.28	0.0028	0.28	East_Asia	East_Asia
1084	Ji et al.	2008	China	China	14	2021-01-01		2021-01-31	Wheat	Cereals	Rice	Urea	UREA+PK	Surface placement	broadcast+sidedress	200	3.93	0.65	2021-03-28	0.0164	1.64	East_Asia	East_Asia
1085	Ji et al.	2009	China	China	14	2021-01-01		2021-01-31	Wheat	Cereals	Rice	Urea	UREA+PK	Surface placement	broadcast+sidedress	200	1.39	0.65	0.74	0.0037	0.37	East_Asia	East_Asia
1086	Ji et al.	2009	China	China	14	2021-01-01		2021-01-31	Wheat	Cereals	Rice	Urea	UREA+PK	Surface placement	broadcast+sidedress	270	2021-02-18	0.65	1.53	0.005666667	0.566666667	East_Asia	East_Asia
1088	Jiang et al.	2005	China	China	49	1.33	2021-06-05	2021-01-14	Wheat	Cereals	Rice	Urea	UREA	Surface broadcast		210	2021-10-18	3.95	2021-06-23	0.029666667	2.966666667	East_Asia	East_Asia
1091	Jiang et al.	2006	China	China	51	2021-01-31	2021-06-07	2021-01-15	Wheat	Cereals	Maize	Urea + Additives	POLYMER COATED UREA+PK	Surface broadcast		250	0.68	0.14	0.54	0.00216	0.216	East_Asia	East_Asia
1092	Jiang et al.	2008	China	China	51	2021-01-31	2021-06-07	2021-01-15	Maize	Cereals	Wheat	Urea + Additives	POLYMER COATED UREA+PK	Surface broadcast		300	2.85	0.52	2.33	0.007766667	0.776666667	East_Asia	East_Asia
1093	Jiang et al.	2006	China	China	51	2021-01-31	2021-06-07	2021-01-15	Wheat	Cereals	Maize	Urea + Additives	SULFUR UREA+PK	Surface broadcast		250	0.69	0.14	0.55	0.0022	0.22	East_Asia	East_Asia
1094	Jiang et al.	2008	China	China	51	2021-01-31	2021-06-07	2021-01-15	Maize	Cereals	Wheat	Urea + Additives	SULFUR UREA+PK	Surface broadcast		300	2.71	0.52	2021-02-19	0.0073	0.73	East_Asia	East_Asia
1095	Jiang et al.	2006	China	China	51	2021-01-31	2021-06-07	2021-01-15	Wheat	Cereals	Maize	Urea	UREA+CA MG P+PK	Surface broadcast		250	0.55	0.14	0.41	0.00164	0.164	East_Asia	East_Asia
1096	Jiang et al.	2006	China	China	51	2021-01-31	2021-06-07	2021-01-15	Wheat	Cereals	Maize	Urea + Additives	UREA+FORMALDEHYDE+PK	Surface broadcast		250	0.25	0.14	0.11	0.00044	0.044	East_Asia	East_Asia
1097	Jiang et al.	2008	China	China	51	2021-01-31	2021-06-07	2021-01-15	Maize	Cereals	Wheat	Urea + Additives	UREA+FORMALDEHYDE+PK	Surface broadcast		300	2021-02-01	0.52	1.58	0.005266667	0.526666667	East_Asia	East_Asia
1098	Jiang et al.	2006	China	China	51	2021-01-31	2021-06-07	2021-01-15	Wheat	Cereals	Maize	Urea	UREA+PK	Surface broadcast		250	0.43	0.14	0.29	0.00116	0.116	East_Asia	East_Asia
1099	Jiang et al.	2008	China	China	51	2021-01-31	2021-06-07	2021-01-15	Maize	Cereals	Wheat	Urea	UREA+PK	Surface broadcast		300	2.82	0.52	2021-02-03	0.007666667	0.766666667	East_Asia	East_Asia
1100	Jiang et al.	2008	China	China	51	2021-01-31	2021-06-07	2021-01-15	Maize	Cereals	Wheat	Urea + NI	UREA+UREASE INHIBITOR+DCD	Surface broadcast		300	2021-01-04	0.52	0.52	0.001733333	0.173333333	East_Asia	East_Asia
1101	Jorgensen et al.	1995	Europe	Denmark	5	2021-01-02	2021-05-05		Miscanthus	Row crops		Ammonium Nitrate	AN	Surface broadcast		75	2021-01-09	0.14	0.95	0.012666667	1.266666667	Western_and_Central_Europe	Europe
1102	Jorgensen et al.	1995	Europe	Denmark	5	2021-01-02	2021-05-05		Rye	Cereals		Ammonium Nitrate	AN + CACO3	Surface broadcast		120	0.5	0.14	0.36	0.003	0.3	Western_and_Central_Europe	Europe
1116	Kaiser et al.	1996	Europe	Germany					Sugar beet	Row crops		Mineral N mix	UAN	Surface broadcast	sprayed broadcast	35	3	2021-02-02	0.8	0.022857143	2.285714286	Western_and_Central_Europe	Europe
1117	Kaiser et al.	1994	Europe	Germany					Winter barley	Cereals		Mineral N mix	UAN	Surface broadcast	sprayed broadcast	45	2021-01-04	2021-01-08	-0.4	-0.008888889	-0.888888889	Western_and_Central_Europe	Europe
1118	Kaiser et al.	1994	Europe	Germany					Oilseed rape	Cereals		Mineral N mix	UAN	Surface broadcast	sprayed broadcast	45	2021-01-03	2021-02-02	-0.9	-0.02	-2	Western_and_Central_Europe	Europe
1119	Kaiser et al.	1995	Europe	Germany					Sugar beet	Row crops		Mineral N mix	UAN	Surface broadcast	sprayed broadcast	55	2021-02-03	2021-02-02	0.1	0.001818182	0.181818182	Western_and_Central_Europe	Europe
1120	Kaiser et al.	1996	Europe	Germany					Winter wheat	Cereals		Mineral N mix	UAN	Surface broadcast	sprayed broadcast	65	2021-02-07	2021-02-01	0.6	0.009230769	0.923076923	Western_and_Central_Europe	Europe
1121	Kaiser et al.	1996	Europe	Germany					Sugar beet	Row crops		Mineral N mix	UAN	Surface broadcast	sprayed broadcast	70	2021-02-09	2021-02-02	0.7	0.01	1	Western_and_Central_Europe	Europe
1122	Kaiser et al.	1994	Europe	Germany					Sugar beet	Row crops		Mineral N mix	UAN	Surface broadcast	sprayed broadcast	70	2021-01-09	2021-02-02	-0.3	-0.004285714	-0.428571429	Western_and_Central_Europe	Europe
1123	Kaiser et al.	1996	Europe	Germany					Winter barley	Cereals		Mineral N mix	UAN	Surface broadcast	sprayed broadcast	73	2021-03-01	2021-01-08	2021-01-03	0.017808219	1.780821918	Western_and_Central_Europe	Europe
1124	Kaiser et al.	1995	Europe	Germany					Oilseed rape	Cereals		Mineral N mix	UAN	Surface broadcast	sprayed broadcast	85	2021-01-05	2021-02-02	-0.7	-0.008235294	-0.823529412	Western_and_Central_Europe	Europe
1125	Kaiser et al.	1995	Europe	Germany					Winter barley	Cereals		Mineral N mix	UAN	Surface broadcast	sprayed broadcast	85	2021-01-02	2021-01-08	-0.6	-0.007058824	-0.705882353	Western_and_Central_Europe	Europe
1126	Kaiser et al.	1996	Europe	Germany					Oilseed rape	Cereals		Mineral N mix	UAN	Surface broadcast	sprayed broadcast	86	2021-02-08	2021-02-02	0.6	0.006976744	0.697674419	Western_and_Central_Europe	Europe
1127	Kaiser et al.	1994	Europe	Germany					Winter barley	Cereals		Mineral N mix	UAN	Surface broadcast	sprayed broadcast	90	2021-01-04	2021-01-08	-0.4	-0.004444444	-0.444444444	Western_and_Central_Europe	Europe
1128	Kaiser et al.	1995	Europe	Germany					Winter wheat	Cereals		Mineral N mix	UAN	Surface broadcast	sprayed broadcast	91	2	2021-02-01	-0.1	-0.001098901	-0.10989011	Western_and_Central_Europe	Europe
1129	Kaiser et al.	1994	Europe	Germany					Oilseed rape	Cereals		Mineral N mix	UAN	Surface broadcast	sprayed broadcast	100	2021-01-04	2021-02-02	-0.8	-0.008	-0.8	Western_and_Central_Europe	Europe
1130	Kaiser et al.	1994	Europe	Germany					Winter wheat	Cereals		Mineral N mix	UAN	Surface broadcast	sprayed broadcast	105	2021-01-01	2021-02-01	-1	-0.00952381	-0.952380952	Western_and_Central_Europe	Europe
1131	Kaiser et al.	1995	Europe	Germany					Sugar beet	Row crops		Mineral N mix	UAN	Surface broadcast	sprayed broadcast	110	2021-03-06	2021-02-02	2021-01-04	0.012727273	1.272727273	Western_and_Central_Europe	Europe
1132	Kaiser et al.	1996	Europe	Germany					Winter wheat	Cereals		Mineral N mix	UAN	Surface broadcast	sprayed broadcast	130	2021-03-05	2021-02-01	2021-01-04	0.010769231	1.076923077	Western_and_Central_Europe	Europe
1133	Kaiser et al.	1994	Europe	Germany					Sugar beet	Row crops		Mineral N mix	UAN	Surface broadcast	sprayed broadcast	140	2021-02-01	2021-02-02	-0.1	-0.000714286	-0.071428571	Western_and_Central_Europe	Europe
1134	Kaiser et al.	1996	Europe	Germany					Winter barley	Cereals		Mineral N mix	UAN	Surface broadcast	sprayed broadcast	146	2021-03-07	2021-01-08	2021-01-09	0.013013699	1.301369863	Western_and_Central_Europe	Europe
1135	Kaiser et al.	1995	Europe	Germany					Winter barley	Cereals		Mineral N mix	UAN	Surface broadcast	sprayed broadcast	170	2021-02-04	2021-01-08	0.6	0.003529412	0.352941176	Western_and_Central_Europe	Europe
1136	Kaiser et al.	1996	Europe	Germany					Oilseed rape	Cereals		Mineral N mix	UAN	Surface broadcast	sprayed broadcast	172	4	2021-02-02	2021-01-08	0.010465116	1.046511628	Western_and_Central_Europe	Europe
1137	Kaiser et al.	1995	Europe	Germany					Oilseed rape	Cereals		Mineral N mix	UAN	Surface broadcast	sprayed broadcast	183	2021-03-04	2021-02-02	2021-01-02	0.006557377	0.655737705	Western_and_Central_Europe	Europe
1138	Kaiser et al.	1995	Europe	Germany					Winter wheat	Cereals		Mineral N mix	UAN	Surface broadcast	sprayed broadcast	183	2021-02-06	2021-02-01	0.5	0.00273224	0.273224044	Western_and_Central_Europe	Europe
1139	Kaiser et al.	1994	Europe	Germany					Winter wheat	Cereals		Mineral N mix	UAN	Surface broadcast	sprayed broadcast	210	2021-01-04	2021-02-01	-0.7	-0.003333333	-0.333333333	Western_and_Central_Europe	Europe
1140	Kammann et al.	1996	Europe	Germany	32	2021-06-06	2021-06-02	0.88	Grass-legume	Grasslands	Grassland	Ammonium Nitrate	CAN	Surface broadcast		40	0.8	0.2	0.6	0.015	2021-01-05	Western_and_Central_Europe	Europe
1141	Kammann et al.	1996	Europe	Germany	32	2021-06-06	2021-06-02	0.88	Grass-legume	Grasslands	Grassland	Ammonium Nitrate	CAN	Surface broadcast		40	0.4	0.2	0.2	0.005	0.5	Western_and_Central_Europe	Europe
1142	Kammann et al.	1996	Europe	Germany	32	2021-06-06	2021-06-02	0.88	Grass-legume	Grasslands	Grassland	Ammonium Nitrate	CAN	Surface broadcast		80	2021-01-02	0.2	1	0.0125	2021-01-25	Western_and_Central_Europe	Europe
1143	Kammann et al.	1996	Europe	Germany	32	2021-06-06	2021-06-02	0.88	Grass-legume	Grasslands	Grassland	Ammonium Nitrate	CAN	Surface broadcast		80	0.8	0.2	0.6	0.0075	0.75	Western_and_Central_Europe	Europe
1144	Kammann et al.	1996	Europe	Germany	32	2021-06-06	2021-06-02	0.88	Grass-legume	Grasslands	Grassland	Ammonium Nitrate	CAN	Surface broadcast		120	2021-01-04	0.2	2021-01-02	0.01	1	Western_and_Central_Europe	Europe
1145	Kammann et al.	1996	Europe	Germany	32	2021-06-06	2021-06-02	0.88	Grass-legume	Grasslands	Grassland	Ammonium Nitrate	CAN	Surface broadcast		240	2021-02-08	0.2	2021-02-06	0.010833333	1.083333333	Western_and_Central_Europe	Europe
1146	Kammann et al.	1996	Europe	Germany	32	2021-06-06	2021-06-02	0.88	Grass-legume	Grasslands	Grassland	Ammonium Nitrate	CAN	Surface broadcast		400	2021-04-03	0.2	2021-04-01	0.01025	1.025	Western_and_Central_Europe	Europe
1148	Kavdir et al.	2004	Europe	Germany	6	0.9	6		Rape	Cereals		Ammonium Nitrate	CAN+PK	N/A		150	3.38	2021-01-09	2.29	0.015266667	1.526666667	Western_and_Central_Europe	Europe
1149	Kavdir et al.	2004	Europe	Germany	6	0.9	6		Rye	Cereals	Rapeseed	Ammonium Nitrate	CAN+PK	N/A		150	2.59	0.3	2.29	0.015266667	1.526666667	Western_and_Central_Europe	Europe
1150	Kavdir et al.	2004	Europe	Germany	6	0.9	6		Rape	Cereals	Triticale	Ammonium Nitrate	CAN+PK	N/A		150	2.39	0.56	1.83	0.0122	2021-01-22	Western_and_Central_Europe	Europe
1151	Kavdir et al.	2003	Europe	Germany	6	0.9	6		Triticale	Cereals		Ammonium Nitrate	CAN+PK	N/A		150	1.59	0.88	0.71	0.004733333	0.473333333	Western_and_Central_Europe	Europe
1152	Kavdir et al.	2003	Europe	Germany	6	0.9	6		Willow	Perennials		Ammonium Nitrate	CAN+PK	N/A		150	0.94	0.77	0.17	0.001133333	0.113333333	Western_and_Central_Europe	Europe
1153	Kavdir et al.	2003	Europe	Germany	6	0.9	6		Poplar	Perennials		Ammonium Nitrate	CAN+PK	N/A		150	0.93	0.4	0.53	0.003533333	0.353333333	Western_and_Central_Europe	Europe
1154	Kavdir et al.	2004	Europe	Germany	6	0.9	6		Willow	Perennials	Willow	Ammonium Nitrate	CAN+PK	N/A		150	0.8	0.44	0.36	0.0024	0.24	Western_and_Central_Europe	Europe
1155	Kavdir et al.	2004	Europe	Germany	6	0.9	6		Poplar	Perennials	Poplar	Ammonium Nitrate	CAN+PK	N/A		150	0.68	0.34	0.34	0.002266667	0.226666667	Western_and_Central_Europe	Europe
1156	Kavdir et al.	2005	Europe	Germany	6	0.9	6		Poplar	Perennials	Poplar	Ammonium Nitrate	CAN+PK	N/A		150	0.5	0.25	0.25	0.001666667	0.166666667	Western_and_Central_Europe	Europe
1157	Kavdir et al.	2005	Europe	Germany	6	0.9	6		Hemp	Row crops	Rapeseed	Ammonium Nitrate	CAN+PK	N/A		150	0.4	0.08	0.32	0.002133333	0.213333333	Western_and_Central_Europe	Europe
1158	Kavdir et al.	2005	Europe	Germany	6	0.9	6		Hemp	Row crops	Rapeseed	Ammonium Nitrate	CAN+PK	N/A		150	0.4	0.08	0.32	0.002133333	0.213333333	Western_and_Central_Europe	Europe
1159	Kavdir et al.	2005	Europe	Germany	6	0.9	6		Willow	Perennials	Willow	Ammonium Nitrate	CAN+PK	N/A		150	0.2	0.13	0.07	0.000466667	0.046666667	Western_and_Central_Europe	Europe
1171	Klemedtsson et al.	1995	Europe	Sweden	8				Spring wheat	Cereals	Spring wheat	Ammonium Nitrate	CAN	Surface broadcast		120	2021-02-09	2021-02-05	0.4	0.003333333	0.333333333	Western_and_Central_Europe	Europe
1172	Klemedtsson et al.	1995	Europe	Sweden	8				Spring wheat	Cereals	Spring wheat	Ammonium Nitrate	CAN	Surface broadcast	broadc.	120	2021-01-09	2021-02-05	-0.6	-0.005	-0.5	Western_and_Central_Europe	Europe
1176	Koga et al.	2001	Eastern Asia	Japan		2.98	2021-05-07	0.7	Adzuki bean	Legumes		Mineral N mix	NPK	Incorporated & placement	banded	40	0.31	0.05	0.26	0.0065	0.65	East_Asia	East_Asia
1177	Koga et al.	2001	Eastern Asia	Japan		2.98	2021-05-07	0.7	Adzuki bean	Legumes		Mineral N mix	NPK	Incorporated & placement	banded	40	0.19	0.05	0.14	0.0035	0.35	East_Asia	East_Asia
1178	Koga et al.	2001	Eastern Asia	Japan		2.98	2021-05-07	0.7	Potato	Row crops		Mineral N mix	NPK	Incorporated & placement	banded	60	0.09	0.05	0.04	0.000666667	0.066666667	East_Asia	East_Asia
1179	Koga et al.	2001	Eastern Asia	Japan		2.98	2021-05-07	0.7	Sugar beet	Vegetables		Mineral N mix	NPK	Incorporated & placement	banded	150	2.36	0.05	2.31	0.0154	1.54	East_Asia	East_Asia
1180	Koga et al.	2001	Eastern Asia	Japan		2.98	2021-05-07	0.7	Sugar beet	Vegetables		Mineral N mix	NPK	Incorporated & placement	banded	150	0.34	0.05	0.29	0.001933333	0.193333333	East_Asia	East_Asia
1181	Koga et al.	2001	Eastern Asia	Japan		2.98	2021-05-07	0.7	Cabbage	Vegetables		Mineral N mix	NPK	Incorporated broadcast	broadcast-incorporated	220	0.82	0.05	0.77	0.0035	0.35	East_Asia	East_Asia
1182	Koga et al.	2001	Eastern Asia	Japan		2.98	2021-05-07	0.7	Wheat	Cereals		Mineral N mix	NPK + AS	Incorporated broadcast	broadcast-incorporated	110	0.85	0.05	0.8	0.007272727	0.727272727	East_Asia	East_Asia
1183	Koga et al.	2001	Eastern Asia	Japan		2.98	2021-05-07	0.7	Wheat	Cereals		Mineral N mix	NPK + AS	Incorporated broadcast	broadcast-incorporated	110	0.56	0.05	0.51	0.004636364	0.463636364	East_Asia	East_Asia
1188	Lebender et al.	2011	Europe	Germany	8	1.82	2021-05-03		Winter wheat	Cereals	Winter wheat	Ammonium	AS	Incorporated & placement		120	0.51	0.365	0.145	0.001208333	0.120833333	Western_and_Central_Europe	Europe
1189	Lebender et al.	2011	Europe	Germany	8	1.82	2021-05-03		Winter wheat	Cereals	Winter wheat	Ammonium	AS	Surface broadcast		120	0.45	0.365	0.085	0.000708333	0.070833333	Western_and_Central_Europe	Europe
1190	Lebender et al.	2011	Europe	Germany	8	1.82	2021-05-03		Winter wheat	Cereals	Winter wheat	Ammonium	AS	Surface placement		120	0.38	0.365	0.015	0.000125	0.0125	Western_and_Central_Europe	Europe
1191	Lebender et al.	2010	Europe	Germany		2021-01-19	2021-05-05		Winter wheat	Cereals	Winter wheat	Ammonium	AS	Surface broadcast		220	0.37	0.365	0.005	2.27273E-05	0.002272727	Western_and_Central_Europe	Europe
1192	Lebender et al.	2010	Europe	Germany		2021-01-19	2021-05-05		Winter wheat	Cereals	Winter wheat	Ammonium Nitrate	CAN	Surface broadcast		220	0.34	0.365	-0.025	-0.000113636	-0.011363636	Western_and_Central_Europe	Europe
1193	Lebender et al.	2011	Europe	Germany	8	1.82	2021-05-03		Winter wheat	Cereals	Winter wheat	Nitrate	CN	Incorporated & placement		120	0.63	0.365	0.265	0.002208333	0.220833333	Western_and_Central_Europe	Europe
1194	Lebender et al.	2011	Europe	Germany	8	1.82	2021-05-03		Winter wheat	Cereals	Winter wheat	Nitrate	CN	Surface broadcast		120	0.29	0.365	-0.075	-0.000625	-0.0625	Western_and_Central_Europe	Europe
1195	Lebender et al.	2011	Europe	Germany	8	1.82	2021-05-03		Winter wheat	Cereals	Winter wheat	Nitrate	CN	Surface placement		120	0.28	0.365	-0.085	-0.000708333	-0.070833333	Western_and_Central_Europe	Europe
1198	Lebender et al.	2011	Europe	Germany	8	1.82	2021-05-03		Winter wheat	Cereals	Winter wheat	Urea	U	Incorporated & placement		120	1.84	0.365	1.475	0.012291667	1.229166667	Western_and_Central_Europe	Europe
1199	Lebender et al.	2011	Europe	Germany	8	1.82	2021-05-03		Winter wheat	Cereals	Winter wheat	Urea	U	Surface placement		120	1	0.365	0.635	0.005291667	0.529166667	Western_and_Central_Europe	Europe
1200	Lebender et al.	2011	Europe	Germany	8	1.82	2021-05-03		Winter wheat	Cereals	Winter wheat	Urea	U	Surface broadcast		120	0.42	0.365	0.055	0.000458333	0.045833333	Western_and_Central_Europe	Europe
1201	Lebender et al.	2010	Europe	Germany		2021-01-19	2021-05-05		Winter wheat	Cereals	Winter wheat	Urea	U	Surface broadcast		220	0.56	0.365	0.195	0.000886364	0.088636364	Western_and_Central_Europe	Europe
1202	Lebender et al.	2011	Europe	Germany	33	1.48	2021-06-05		Winter wheat	Cereals	Rapeseed	Ammonium	AS	Surface broadcast		220	2021-03-11	2021-01-04	2021-02-07	0.009409091	0.940909091	Western_and_Central_Europe	Europe
1203	Lebender et al.	2011	Europe	Germany	8	1.82	2021-05-03		Winter wheat	Cereals	Maize	Ammonium	AS	Surface broadcast		220	1.97	2021-01-27	0.7	0.003181818	0.318181818	Western_and_Central_Europe	Europe
1204	Lebender et al.	2012	Europe	Germany	56	2021-01-09	2021-07-04		Winter wheat	Cereals	Winter wheat	Ammonium	AS	Surface broadcast		220	1.84	0.365	1.475	0.006704545	0.670454545	Western_and_Central_Europe	Europe
1205	Lebender et al.	2012	Europe	Germany	56	2021-01-09	2021-07-04		Winter wheat	Cereals	Winter wheat	Ammonium Nitrate	CAN	Surface broadcast		220	1.82	0.365	1.455	0.006613636	0.661363636	Western_and_Central_Europe	Europe
1206	Lebender et al.	2011	Europe	Germany	8	1.82	2021-05-03		Winter wheat	Cereals	Maize	Ammonium Nitrate	CAN	Surface broadcast		220	1.78	2021-01-27	0.51	0.002318182	0.231818182	Western_and_Central_Europe	Europe
1207	Lebender et al.	2011	Europe	Germany	33	1.48	2021-06-05		Winter wheat	Cereals	Rapeseed	Ammonium Nitrate	CAN	Surface broadcast		220	2021-01-15	2021-01-04	0.11	0.0005	0.05	Western_and_Central_Europe	Europe
1211	Lebender et al.	2011	Europe	Germany	8	1.82	2021-05-03		Winter wheat	Cereals	Maize	Urea	U	Surface broadcast		220	2021-02-04	2021-01-27	2021-01-13	0.005136364	0.513636364	Western_and_Central_Europe	Europe
1212	Lebender et al.	2012	Europe	Germany	56	2021-01-09	2021-07-04		Winter wheat	Cereals	Winter wheat	Urea	U	Surface broadcast		220	1.77	0.365	1.405	0.006386364	0.638636364	Western_and_Central_Europe	Europe
1213	Lebender et al.	2011	Europe	Germany	33	1.48	2021-06-05		Winter wheat	Cereals	Rapeseed	Urea	U	Surface broadcast		220	1.74	2021-01-04	0.7	0.003181818	0.318181818	Western_and_Central_Europe	Europe
1214	Lebender et al.	2012	Europe	Germany		0.94	2021-05-08		Winter wheat	Cereals		Ammonium Nitrate	CAN	Surface broadcast		100	2021-01-07	0.714	0.986	0.00986	0.986	Western_and_Central_Europe	Europe
1215	Lebender et al.	2012	Europe	Germany		2021-02-05	2021-07-01		Winter wheat	Cereals		Ammonium Nitrate	CAN	Surface broadcast		100	1.47	0.714	0.756	0.00756	0.756	Western_and_Central_Europe	Europe
1216	Lebender et al.	2012	Europe	Germany		0.94	2021-05-08		Winter wheat	Cereals		Ammonium Nitrate	CAN	Surface broadcast		140	1.62	0.714	0.906	0.006471429	0.647142857	Western_and_Central_Europe	Europe
1217	Lebender et al.	2012	Europe	Germany		2021-02-05	2021-07-01		Winter wheat	Cereals		Ammonium Nitrate	CAN	Surface broadcast		140	2021-01-27	0.714	0.556	0.003971429	0.397142857	Western_and_Central_Europe	Europe
1218	Lebender et al.	2011	Europe	Germany		2021-01-09	2021-07-01		Winter wheat	Cereals		Ammonium Nitrate	CAN	Surface broadcast		140	0.95	0.714	0.236	0.001685714	0.168571429	Western_and_Central_Europe	Europe
1219	Lebender et al.	2011	Europe	Germany		2021-01-31	6		Winter wheat	Cereals		Ammonium Nitrate	CAN	Surface broadcast		140	0.87	0.714	0.156	0.001114286	0.111428571	Western_and_Central_Europe	Europe
1220	Lebender et al.	2011	Europe	Germany		1.39	2021-05-07		Winter wheat	Cereals		Ammonium Nitrate	CAN	Surface broadcast		140	0.69	0.714	-0.024	-0.000171429	-0.017142857	Western_and_Central_Europe	Europe
1221	Lebender et al.	2010	Europe	Germany		2021-01-19	2021-05-05		Winter wheat	Cereals	Winter wheat	Ammonium Nitrate	CAN	Surface broadcast		160	0.26	0.365	-0.105	-0.00065625	-0.065625	Western_and_Central_Europe	Europe
1222	Lebender et al.	2012	Europe	Germany		0.94	2021-05-08		Winter wheat	Cereals		Ammonium Nitrate	CAN	Surface broadcast		180	1.88	0.714	1.166	0.006477778	0.647777778	Western_and_Central_Europe	Europe
1223	Lebender et al.	2012	Europe	Germany		2021-02-05	2021-07-01		Winter wheat	Cereals		Ammonium Nitrate	CAN	Surface broadcast		180	1.69	0.714	0.976	0.005422222	0.542222222	Western_and_Central_Europe	Europe
1224	Lebender et al.	2011	Europe	Germany		2021-01-09	2021-07-01		Winter wheat	Cereals		Ammonium Nitrate	CAN	Surface broadcast		180	0.99	0.714	0.276	0.001533333	0.153333333	Western_and_Central_Europe	Europe
1225	Lebender et al.	2011	Europe	Germany		2021-01-31	6		Winter wheat	Cereals		Ammonium Nitrate	CAN	Surface broadcast		180	0.87	0.714	0.156	0.000866667	0.086666667	Western_and_Central_Europe	Europe
1226	Lebender et al.	2011	Europe	Germany		1.39	2021-05-07		Winter wheat	Cereals		Ammonium Nitrate	CAN	Surface broadcast		180	0.73	0.714	0.016	8.88889E-05	0.008888889	Western_and_Central_Europe	Europe
1227	Lebender et al.	2012	Europe	Germany		0.94	2021-05-08		Winter wheat	Cereals		Ammonium Nitrate	CAN	Surface broadcast		220	1.86	0.714	1.146	0.005209091	0.520909091	Western_and_Central_Europe	Europe
1228	Lebender et al.	2012	Europe	Germany		2021-02-05	2021-07-01		Winter wheat	Cereals		Ammonium Nitrate	CAN	Surface broadcast		220	1.82	0.714	1.106	0.005027273	0.502727273	Western_and_Central_Europe	Europe
1229	Lebender et al.	2011	Europe	Germany		2021-01-09	2021-07-01		Winter wheat	Cereals		Ammonium Nitrate	CAN	Surface broadcast		220	2021-01-09	0.714	0.376	0.001709091	0.170909091	Western_and_Central_Europe	Europe
1230	Lebender et al.	2011	Europe	Germany		2021-01-31	6		Winter wheat	Cereals		Ammonium Nitrate	CAN	Surface broadcast		220	2021-01-07	0.714	0.356	0.001618182	0.161818182	Western_and_Central_Europe	Europe
1231	Lebender et al.	2011	Europe	Germany		1.39	2021-05-07		Winter wheat	Cereals		Ammonium Nitrate	CAN	Surface broadcast		220	0.82	0.714	0.106	0.000481818	0.048181818	Western_and_Central_Europe	Europe
1232	Lebender et al.	2010	Europe	Germany		2021-01-19	2021-05-05		Winter wheat	Cereals	Winter wheat	Ammonium Nitrate	CAN	Surface broadcast		220	0.34	0.365	-0.025	-0.000113636	-0.011363636	Western_and_Central_Europe	Europe
1233	Lebender et al.	2012	Europe	Germany		0.94	2021-05-08		Winter wheat	Cereals		Ammonium Nitrate	CAN	Surface broadcast		260	2021-02-26	0.714	1.546	0.005946154	0.594615385	Western_and_Central_Europe	Europe
1234	Lebender et al.	2012	Europe	Germany		2021-02-05	2021-07-01		Winter wheat	Cereals		Ammonium Nitrate	CAN	Surface broadcast		260	1.97	0.714	1.256	0.004830769	0.483076923	Western_and_Central_Europe	Europe
1235	Lebender et al.	2011	Europe	Germany		2021-01-09	2021-07-01		Winter wheat	Cereals		Ammonium Nitrate	CAN	Surface broadcast		260	2021-01-22	0.714	0.506	0.001946154	0.194615385	Western_and_Central_Europe	Europe
1236	Lebender et al.	2011	Europe	Germany		2021-01-31	6		Winter wheat	Cereals		Ammonium Nitrate	CAN	Surface broadcast		260	2021-01-01	0.714	0.386	0.001484615	0.148461538	Western_and_Central_Europe	Europe
1237	Lebender et al.	2011	Europe	Germany		1.39	2021-05-07		Winter wheat	Cereals		Ammonium Nitrate	CAN	Surface broadcast		260	0.98	0.714	0.266	0.001023077	0.102307692	Western_and_Central_Europe	Europe
1238	Lebender et al.	2010	Europe	Germany		2021-01-19	2021-05-05		Winter wheat	Cereals	Winter wheat	Ammonium Nitrate	CAN	Surface broadcast		260	0.45	0.365	0.085	0.000326923	0.032692308	Western_and_Central_Europe	Europe
1239	Lebender et al.	2011	Europe	Germany		2021-01-09	2021-07-01		Winter wheat	Cereals		Ammonium Nitrate	CAN	Surface broadcast		300	2021-01-04	0.714	0.686	0.002286667	0.228666667	Western_and_Central_Europe	Europe
1240	Lebender et al.	2011	Europe	Germany		2021-01-31	6		Winter wheat	Cereals		Ammonium Nitrate	CAN	Surface broadcast		300	2021-01-15	0.714	0.436	0.001453333	0.145333333	Western_and_Central_Europe	Europe
1241	Lebender et al.	2011	Europe	Germany		1.39	2021-05-07		Winter wheat	Cereals		Ammonium Nitrate	CAN	Surface broadcast		300	2021-01-04	0.714	0.326	0.001086667	0.108666667	Western_and_Central_Europe	Europe
1242	Lebender et al.	2010	Europe	Germany		2021-01-19	2021-05-05		Winter wheat	Cereals	Winter wheat	Ammonium Nitrate	CAN	Surface broadcast		340	0.46	0.365	0.095	0.000279412	0.027941176	Western_and_Central_Europe	Europe
1243	Lebender et al.	2012	Europe	Germany		0.94	2021-05-08		Winter wheat	Cereals		Ammonium Nitrate	CAN	Surface broadcast		400	3.36	0.714	2.646	0.006615	0.6615	Western_and_Central_Europe	Europe
1244	Lebender et al.	2012	Europe	Germany		2021-02-05	2021-07-01		Winter wheat	Cereals		Ammonium Nitrate	CAN	Surface broadcast		400	2.89	0.714	2.176	0.00544	0.544	Western_and_Central_Europe	Europe
1255	Li et al	2005	China	China			8	1.38		Cereals		Urea	UREA	N/A		270	2021-04-09	2021-02-03	2021-02-06	0.00962963	0.962962963	East_Asia	East_Asia
1256	Li et al.	2013	China	China		0.89		1.32		Vegetables	Cucumber	Urea	100%UREA	Surface broadcast		900	4.91	0.51	2021-04-04	0.004888889	0.488888889	East_Asia	East_Asia
1257	Li et al.	2013	China	China		0.89		1.32		Vegetables		Urea	100%UREA	Surface broadcast		1200	2021-05-01	0.47	4.54	0.003783333	0.378333333	East_Asia	East_Asia
1258	Li et al.	2013	China	China		0.89		1.32		Vegetables	Cucumber	Urea	50%UREA	Surface broadcast		450	1.74	0.51	2021-01-23	0.002733333	0.273333333	East_Asia	East_Asia
1259	Li et al.	2013	China	China		0.89		1.32		Vegetables		Urea	50%UREA	Surface broadcast		600	2021-02-03	0.47	1.83	0.00305	0.305	East_Asia	East_Asia
1260	Li et al.	2013	China	China		0.89		1.32		Vegetables	Cucumber	Urea	75%UREA	Surface broadcast		675	2021-02-09	0.51	2.39	0.003540741	0.354074074	East_Asia	East_Asia
1261	Li et al.	2013	China	China		0.89		1.32		Vegetables		Urea	75%UREA	Surface broadcast		900	2021-03-01	0.47	2.54	0.002822222	0.282222222	East_Asia	East_Asia
1264	Li et al.	2009	China	China		0.89	2021-06-06	1.35		Vegetables		Urea	1200 UREA	Surface broadcast		1200	2021-05-01	0.47	4.54	0.003783333	0.378333333	East_Asia	East_Asia
1265	Li et al.	2009	China	China		0.89	2021-06-06	1.35		Vegetables		Urea	600 UREA	Surface broadcast		600	2021-02-03	0.47	1.83	0.00305	0.305	East_Asia	East_Asia
1266	Li et al.	2009	China	China		0.89	2021-06-06	1.35		Vegetables		Urea	900 UREA	Surface broadcast		900	2021-03-01	0.47	2.54	0.002822222	0.282222222	East_Asia	East_Asia
1270	Li et al.	2012	China	China	30	1.56	2021-05-05	2021-01-02		Vegetables	Vegetable	Mineral N mix	COMPOUND	Band_nest_surface_subsurface		1767	42.2	19.5	22.7	0.012846633	1.284663271	East_Asia	East_Asia
1276	Li et al.	2012	China	China		0.76		1.35		Cereals	Fallow	Urea	CONVENTIONAL UREA	Surface broadcast		225	10.43	1.69	8.74	0.038844444	3.884444444	East_Asia	East_Asia
1277	Li et al.	2013	China	China		0.76		1.35		Cereals	Fallow	Urea	CONVENTIONAL UREA	Surface broadcast		225	2021-03-12	1.69	1.43	0.006355556	0.635555556	East_Asia	East_Asia
1278	Li et al.	2012	China	China		0.76		1.35		Cereals	Fallow	Urea + Additives	POLYMER COATED UREA	Surface broadcast		225	2021-11-14	1.69	9.45	0.042	2021-04-02	East_Asia	East_Asia
1279	Li et al.	2013	China	China		0.76		1.35		Cereals	Fallow	Urea + Additives	POLYMER COATED UREA	Surface broadcast		225	3.67	1.69	1.98	0.0088	0.88	East_Asia	East_Asia
1281	Li et al.	2011	China	China		2.76	2021-05-09	1	Maize	Cereals	Wheat	Mineral N mix	NPK	N/A		120	0.67	0.64	0.03	0.00025	0.025	East_Asia	East_Asia
1287	Lin et al.	2006	China	China			2021-05-01	1.35	Rape	Cereals	Rice rapeseed rotation	Mineral N mix	NPK	N/A		60	0.48	0.16	0.32	0.005333333	0.533333333	East_Asia	East_Asia
1288	Lin et al.	2006	China	China			2021-05-01	1.35	Rape	Cereals	Rice rapeseed rotation	Mineral N mix	NPK	N/A		120	0.76	0.16	0.6	0.005	0.5	East_Asia	East_Asia
1289	Lin et al.	2006	China	China			2021-05-01	1.35	Rape	Cereals	Rice rapeseed rotation	Mineral N mix	NPK	N/A		240	0.9	0.16	0.74	0.003083333	0.308333333	East_Asia	East_Asia
1291	Liu et al.	2010	China	China	52		6	1.56		Vegetables	Vegetable	Mineral N mix	UREA AND COMPOUND FERTILIZER	Surface broadcast		900	2021-07-05	1.57	5.93	0.006588889	0.658888889	East_Asia	East_Asia
1295	Liu et al.		China	China		1.32	2021-07-01	2021-01-29		Cereals	Vegetable	Urea + Additives	CRF(U)	Surface broadcast		210	2021-02-04	1.57	0.47	0.002238095	0.223809524	East_Asia	East_Asia
1296	Liu et al.		China	China		1.32	2021-07-01	2021-01-29		Cereals	Vegetable	Urea + Additives	CRF(U)	Surface broadcast		210	0.98	1.57	-0.59	-0.002809524	-0.280952381	East_Asia	East_Asia
1297	Liu et al.		China	China		1.32	2021-07-01	2021-01-29		Cereals	Vegetable	Urea + Additives	CRF(U)	Surface broadcast		210	0.87	1.57	-0.7	-0.003333333	-0.333333333	East_Asia	East_Asia
1298	Liu et al.		China	China		1.32	2021-07-01	2021-01-29		Cereals	Vegetable	Urea	UREA	Surface broadcast		210	1.88	1.57	0.31	0.00147619	0.147619048	East_Asia	East_Asia
1299	Liu et al.		China	China		1.32	2021-07-01	2021-01-29		Cereals	Vegetable	Urea	UREA	Surface broadcast		210	2021-01-03	1.57	-0.54	-0.002571429	-0.257142857	East_Asia	East_Asia
1300	Liu et al.		China	China		1.32	2021-07-01	2021-01-29		Cereals	Vegetable	Urea	UREA	Surface broadcast		210	0.96	1.57	-0.61	-0.002904762	-0.29047619	East_Asia	East_Asia
1301	Liu et al.		China	China		1.32	2021-07-01	2021-01-29		Cereals	Vegetable	Urea	UREA	Surface broadcast		263	2021-02-11	1.57	0.54	0.002053232	0.205323194	East_Asia	East_Asia
1302	Liu et al.		China	China		1.32	2021-07-01	2021-01-29		Cereals	Vegetable	Urea	UREA	Surface broadcast		263	2021-01-11	1.57	-0.46	-0.001749049	-0.174904943	East_Asia	East_Asia
1303	Liu et al.		China	China		1.32	2021-07-01	2021-01-29		Cereals	Vegetable	Urea	UREA	Surface broadcast		263	2021-01-07	1.57	-0.5	-0.001901141	-0.190114068	East_Asia	East_Asia
1307	Liu et al.	2012	China	China	7	0.51	2021-08-02	1.34		Cereals	Maize	Ammonium	AMMONIUM BICARBONATE	Surface broadcast		130	0.24	0.42	-0.18	-0.001384615	-0.138461538	East_Asia	East_Asia
1308	Liu et al.	2012	China	China	7	0.51	2021-08-02	1.34		Cereals	Wheat	Ammonium	AMMONIUM BICARBONATE	Band_nest_surface_subsurface		150	0.99	0.42	0.57	0.0038	0.38	East_Asia	East_Asia
1309	Liu et al.	2012	China	China	7	0.51	2021-08-02	1.34		Cereals	Maize	Mineral N mix	COMPOUND NPK	Surface broadcast		130	0.18	0.42	-0.24	-0.001846154	-0.184615385	East_Asia	East_Asia
1310	Liu et al.	2012	China	China	7	0.51	2021-08-02	1.34		Cereals	Wheat	Mineral N mix	COMPOUND NPK	Band_nest_surface_subsurface		150	0.53	0.08	0.45	0.003	0.3	East_Asia	East_Asia
1319	Liu et al.	2012	China	China		0.7	2021-08-07	1.33		Cereals		Urea + NI	80%UREA+DCD+PK	Surface broadcast		180	0.75	0.75	0	0	0	East_Asia	East_Asia
1322	Liu et al.	2012	China	China		0.7	2021-08-07	1.33		Cereals		Urea	UREA+PK	Surface broadcast		225	2021-01-06	0.75	0.31	0.001377778	0.137777778	East_Asia	East_Asia
1323	Liu et al.	2012	China	China		0.7	2021-08-07	1.33		Cereals		Urea	UREA+PK	Surface broadcast		285	1.37	0.75	0.62	0.002175439	0.21754386	East_Asia	East_Asia
1327	Liu et al.	2007	China	China	54	1.53	2021-06-05	2021-01-24		Cereals	Rice	Urea	F IRRI, UREA+PK	Surface broadcast		75	3.92	2021-01-22	2021-02-07	0.036	2021-03-06	East_Asia	East_Asia
1328	Liu et al.	2007	China	China	54	1.53	2021-06-05	2021-01-24		Cereals	Rice	Urea	FDF IRRI, UREA+PK	Surface broadcast		75	2.78	2021-01-22	1.56	0.0208	2021-02-08	East_Asia	East_Asia
1329	Liu et al.	2007	China	China	54	1.53	2021-06-05	2021-01-24		Cereals	Rice	Urea	FDFM IRRI, UREA+PK	Surface broadcast		75	1.81	2021-01-22	0.59	0.007866667	0.786666667	East_Asia	East_Asia
1330	Liu et al.	2007	China	China	54	1.53	2021-06-05	2021-01-24		Cereals	Rice	Urea	F IRRI, UREA+PK	Surface broadcast		150	4.93	2021-01-22	3.71	0.024733333	2.473333333	East_Asia	East_Asia
1331	Liu et al.	2007	China	China	54	1.53	2021-06-05	2021-01-24		Cereals	Rice	Urea	FDF IRRI, UREA+PK	Surface broadcast		150	3.85	2021-01-22	2.63	0.017533333	1.753333333	East_Asia	East_Asia
1332	Liu et al.	2007	China	China	54	1.53	2021-06-05	2021-01-24		Cereals	Rice	Urea	FDFM IRRI, UREA+PK	Surface broadcast		150	2.41	2021-01-22	2021-01-19	0.007933333	0.793333333	East_Asia	East_Asia
1333	Liu et al.	2007	China	China	54	1.53	2021-06-05	2021-01-24		Cereals	Rice	Urea	F IRRI, UREA+PK	Surface broadcast		250	2021-06-07	2021-01-22	4.85	0.0194	1.94	East_Asia	East_Asia
1334	Liu et al.	2007	China	China	54	1.53	2021-06-05	2021-01-24		Cereals	Rice	Urea	FDF IRRI, UREA+PK	Surface broadcast		250	5.78	2021-01-22	4.56	0.01824	1.824	East_Asia	East_Asia
1335	Liu et al.	2007	China	China	54	1.53	2021-06-05	2021-01-24		Cereals	Rice	Urea	FDFM IRRI, UREA+PK	Surface broadcast		250	3.88	2021-01-22	2.66	0.01064	1.064	East_Asia	East_Asia
1338	Liu et al.	2013	China	China	12		2021-08-01	2021-01-27		Cereals		Urea	UREA	N/A		315	2.67	0.75	1.92	0.006095238	0.60952381	East_Asia	East_Asia
1339	Liu et al.	2014	China	China	12		2021-08-01	2021-01-27		Cereals		Urea	UREA	N/A		315	2021-01-29	0.75	0.54	0.001714286	0.171428571	East_Asia	East_Asia
1341	Liu et al.	2009	China	China	20	1.69	2021-08-04	1.33	Maize	Cereals		Urea	UREA+PK	Surface broadcast	broadcast	120	0.86	0.75	0.11	0.000916667	0.091666667	East_Asia	East_Asia
1342	Liu et al.	2007	China	China	20	1.69	2021-08-04	1.33	Maize	Cereals		Urea	UREA+PK	Surface broadcast	broadcast	120	0.78	0.75	0.03	0.00025	0.025	East_Asia	East_Asia
1343	Liu et al.	2008	China	China	20	1.69	2021-08-04	1.33	Maize	Cereals		Urea	UREA+PK	Surface broadcast	broadcast	120	0.69	0.75	-0.06	-0.0005	-0.05	East_Asia	East_Asia
1344	Liu et al.	2009	China	China	20	1.69	2021-08-04	1.33	Maize	Cereals		Urea	UREA+PK	Surface broadcast	broadcast	330	2021-01-06	0.75	0.85	0.002575758	0.257575758	East_Asia	East_Asia
1345	Liu et al.	2007	China	China	20	1.69	2021-08-04	1.33	Maize	Cereals		Urea	UREA+PK	Surface broadcast	broadcast	330	1.46	0.75	0.71	0.002151515	0.215151515	East_Asia	East_Asia
1346	Liu et al.	2008	China	China	20	1.69	2021-08-04	1.33	Maize	Cereals		Urea	UREA+PK	Surface broadcast	broadcast	330	2021-01-04	0.75	0.65	0.001969697	0.196969697	East_Asia	East_Asia
1351	Liu et al.	2010	China	China	21	1.65	2021-07-01	1.32		Grasslands	Steppe	Ammonium Nitrate	NH4NO3	Surface broadcast		50	0.15	0.075	0.075	0.0015	0.15	East_Asia	East_Asia
1352	Liu et al.	2011	China	China	21	1.65	2021-07-01	1.32		Grasslands	Steppe	Ammonium Nitrate	NH4NO3	Surface broadcast		50	0.09	0.075	0.015	0.0003	0.03	East_Asia	East_Asia
1353	Liu et al.	2010	China	China	21	1.65	2021-07-01	1.32		Grasslands	Steppe	Ammonium Nitrate	NH4NO3	Surface broadcast		100	0.28	0.075	0.205	0.00205	0.205	East_Asia	East_Asia
1354	Liu et al.	2011	China	China	21	1.65	2021-07-01	1.32		Grasslands	Steppe	Ammonium Nitrate	NH4NO3	Surface broadcast		100	0.11	0.075	0.035	0.00035	0.035	East_Asia	East_Asia
1355	Liu et al.	2010	China	China	21	1.65	2021-07-01	1.32		Grasslands	Steppe	Ammonium Nitrate	NH4NO3	Surface broadcast		200	0.38	0.075	0.305	0.001525	0.1525	East_Asia	East_Asia
1356	Liu et al.	2011	China	China	21	1.65	2021-07-01	1.32		Grasslands	Steppe	Ammonium Nitrate	NH4NO3	Surface broadcast		200	0.16	0.075	0.085	0.000425	0.0425	East_Asia	East_Asia
1357	Liu et al.	2010	China	China	21	1.65	2021-07-01	1.32		Grasslands	Steppe	Ammonium Nitrate	NH4NO3+WATER	Surface broadcast		50	0.19	0.075	0.115	0.0023	0.23	East_Asia	East_Asia
1358	Liu et al.	2011	China	China	21	1.65	2021-07-01	1.32		Grasslands	Steppe	Ammonium Nitrate	NH4NO3+WATER	Surface broadcast		50	0.13	0.075	0.055	0.0011	0.11	East_Asia	East_Asia
1359	Liu et al.	2010	China	China	21	1.65	2021-07-01	1.32		Grasslands	Steppe	Ammonium Nitrate	NH4NO3+WATER	Surface broadcast		100	0.35	0.075	0.275	0.00275	0.275	East_Asia	East_Asia
1360	Liu et al.	2011	China	China	21	1.65	2021-07-01	1.32		Grasslands	Steppe	Ammonium Nitrate	NH4NO3+WATER	Surface broadcast		100	0.17	0.075	0.095	0.00095	0.095	East_Asia	East_Asia
1361	Liu et al.	2010	China	China	21	1.65	2021-07-01	1.32		Grasslands	Steppe	Ammonium Nitrate	NH4NO3+WATER	Surface broadcast		200	0.53	0.075	0.455	0.002275	0.2275	East_Asia	East_Asia
1362	Liu et al.	2011	China	China	21	1.65	2021-07-01	1.32		Grasslands	Steppe	Ammonium Nitrate	NH4NO3+WATER	Surface broadcast		200	0.32	0.075	0.245	0.001225	0.1225	East_Asia	East_Asia
1365	Liu et al.	2012	China	China	22	0.95	2021-08-04	2021-01-03		Cereals	Fallow	Urea	UREA	Incorporated broadcast	incorp.	380	3.52	0.72	2021-02-08	0.007368421	0.736842105	East_Asia	East_Asia
1366	Liu et al.	2011	China	China	22	0.95	2021-08-04	2021-01-03		Cereals	Fallow	Urea	UREA	Incorporated broadcast	incorp.	380	2021-03-19	0.65	2.54	0.006684211	0.668421053	East_Asia	East_Asia
1377	Liu et al.	2007	China	China	38		8	2021-01-02	Cotton	Row crops	Cotton	Urea	UREA+PK	Surface broadcast	broadc.	66	2.67	2021-01-23	1.44	0.021818182	2.181818182	East_Asia	East_Asia
1378	Liu et al.	2008	China	China	38		8	2021-01-02	Cotton	Row crops	Cotton	Urea	UREA+PK	Surface broadcast	broadc.	75	1.56	0.86	0.7	0.009333333	0.933333333	East_Asia	East_Asia
1379	Liu et al.	2007	China	China	38		8	2021-01-02	Maize	Cereals	Wheat	Urea	UREA+PK	Surface broadcast	broadc.	120	3.73	2021-01-01	2.72	0.022666667	2.266666667	East_Asia	East_Asia
1380	Liu et al.	2007	China	China	38		8	2021-01-02	Wheat	Cereals	Maize	Urea	UREA+PK	Surface broadcast	broadc.	180	2.44	0.42	2021-02-02	0.011222222	1.122222222	East_Asia	East_Asia
1381	Liu et al.	2008	China	China	38		8	2021-01-02	Wheat	Cereals	Maize	Urea	UREA+PK	Surface broadcast	broadc.	180	1.53	0.42	2021-01-11	0.006166667	0.616666667	East_Asia	East_Asia
1382	Liu et al.	2009	China	China	38		8	2021-01-02	Wheat	Cereals	Maize	Urea	UREA+PK	Surface broadcast	broadc.	180	1.32	0.42	0.9	0.005	0.5	East_Asia	East_Asia
1383	Liu et al.	2008	China	China	38		8	2021-01-02	Maize	Cereals	Wheat	Urea	UREA+PK	Surface broadcast	broadc.	210	2.96	0.9	2021-02-06	0.009809524	0.980952381	East_Asia	East_Asia
1384	Liu et al.	2009	China	China	38		8	2021-01-02	Maize	Cereals	Wheat	Urea	UREA+PK	Surface broadcast	broadc.	250	2021-03-17	0.39	2.78	0.01112	1.112	East_Asia	East_Asia
1389	Liu et al.	2003	North America	USA	33		2021-07-07		Maize	Cereals	Maize	Mineral N mix	UAN SOLUTION	Incorporated & placement	injected	134	2.44	0.42	2021-02-02	0.015074627	1.507462687	North_America	Noth_America
1390	Liu et al.	2003	North America	USA	33		2021-07-07		Maize	Cereals	Maize	Mineral N mix	UAN SOLUTION	Incorporated & placement	injected	134	2021-01-25	0.42	0.83	0.00619403	0.619402985	North_America	Noth_America
1391	Liu et al.	2004	North America	USA	33		2021-07-07		Maize	Cereals	Maize	Mineral N mix	UAN SOLUTION	Incorporated & placement	injected	134	2021-01-14	0.42	0.72	0.005373134	0.537313433	North_America	Noth_America
1392	Liu et al.	2004	North America	USA	33		2021-07-07		Maize	Cereals	Maize	Mineral N mix	UAN SOLUTION	Incorporated & placement	injected	134	0.75	0.42	0.33	0.002462687	0.246268657	North_America	Noth_America
1393	Liu et al.	2003	North America	USA	33		2021-07-07		Maize	Cereals	Maize	Mineral N mix	UAN SOLUTION	Incorporated & placement	injected	224	3.38	0.42	2.96	0.013214286	1.321428571	North_America	Noth_America
1394	Liu et al.	2003	North America	USA	33		2021-07-07		Maize	Cereals	Maize	Mineral N mix	UAN SOLUTION	Incorporated & placement	injected	224	2.73	0.42	2.31	0.0103125	1.03125	North_America	Noth_America
1395	Liu et al.	2004	North America	USA	33		2021-07-07		Maize	Cereals	Maize	Mineral N mix	UAN SOLUTION	Incorporated & placement	injected	224	1.38	0.42	0.96	0.004285714	0.428571429	North_America	Noth_America
1396	Liu et al.	2004	North America	USA	33		2021-07-07		Maize	Cereals	Maize	Mineral N mix	UAN SOLUTION	Incorporated & placement	injected	224	2021-01-28	0.42	0.86	0.003839286	0.383928571	North_America	Noth_America
1407	López-Fernández et al.	2003	Europe	Spain	14	0.82	2021-08-01	1.47	Maize	Cereals		Urea	U	N/A		170	5.89	2.99	2021-02-09	0.017058824	1.705882353	Western_and_Central_Europe	Europe
1408	López-Fernández et al.	2003	Europe	Spain	14	0.82	2021-08-01	1.47	Maize	Cereals		Urea	U	N/A		170	3.71	2.91	0.8	0.004705882	0.470588235	Western_and_Central_Europe	Europe
1415	Louro et al.	2009	Europe	Spain	20	2021-03-27	2021-05-04	2021-01-28	Maize	Cereals	Maize	Mineral N mix	NPK+UREA	Surface broadcast	granulated broadcast	200	19.8	16.2	2021-03-06	0.018	2021-01-08	Western_and_Central_Europe	Europe
1416	Louro et al.	2008	Europe	Spain	25	2021-03-06	2021-05-03	2021-01-25	Maize	Cereals	Maize	Mineral N mix	NPK+UREA	Surface broadcast	granulated broadcast	200	2021-11-07	2021-08-01	2021-03-06	0.018	2021-01-08	Western_and_Central_Europe	Europe
1417	Lu et al.	2014	China	China	10	1.35		2021-01-29	Maize	Cereals	Maize	Urea	60%N+PK(UREA)	Surface broadcast		108	0.69	0.4	0.29	0.002685185	0.268518519	East_Asia	East_Asia
1419	Lu et al.	2014	China	China	10	1.35		2021-01-29	Maize	Cereals	Maize	Urea	N(UREA)+PK	Surface broadcast		180	1.37	0.4	0.97	0.005388889	0.538888889	East_Asia	East_Asia
1420	Lu et al.	2006	China	China	26	1.68	2021-06-09	2021-01-27	Celery	Vegetables	Vegetable	Mineral N mix	COMPOUND+UREA	Surface broadcast		450	2021-04-24	2021-02-14	2021-02-01	0.004666667	0.466666667	East_Asia	East_Asia
1421	Lu et al.	2006	China	China	26	1.79	2021-07-01	2021-01-26	Celery	Vegetables	Vegetable	Mineral N mix	COMPOUND+UREA	Surface broadcast		450	3.34	2021-02-14	2021-01-02	0.002666667	0.266666667	East_Asia	East_Asia
1422	Lu et al.	2006	China	China	26	1.68	2021-06-09	2021-01-27	Celery	Vegetables	Vegetable	Mineral N mix	COMPOUND+UREA	Surface broadcast		1200	7.71	2021-02-14	5.57	0.004641667	0.464166667	East_Asia	East_Asia
1423	Lu et al.	2006	China	China	26	1.79	2021-07-01	2021-01-26	Celery	Vegetables	Vegetable	Mineral N mix	COMPOUND+UREA	Surface broadcast		1200	5.95	2021-02-14	3.81	0.003175	0.3175	East_Asia	East_Asia
1426	Lubbers et al.	2011	Europe	Netherlands	2		2021-05-02		Grassland	Grasslands	Grassland	Ammonium Nitrate	AN	Incorporated broadcast	liquid sprayed	170	0.25	0.02	0.23	0.001352941	0.135294118	Western_and_Central_Europe	Europe
1427	Lubbers et al.	2011	Europe	Netherlands	2		2021-05-05		Grassland	Grasslands	Grassland	Ammonium Nitrate	AN	Incorporated broadcast	liquid sprayed	170	0.09	0.02	0.07	0.000411765	0.041176471	Western_and_Central_Europe	Europe
1433	Lv et al.	2012	China	China	30		2021-07-08	1.55	Cotton	Row crops	Cotton	Urea	UREA	Surface broadcast		240	2.93	0.9	2021-02-03	0.008458333	0.845833333	East_Asia	East_Asia
1439	Ma et al.	2011	China	China		2021-02-03	2021-07-04	2021-01-11	Wheat	Cereals	Rice	Urea	UREA	Surface broadcast	broadcast	240	1.98	0.6	1.38	0.00575	0.575	East_Asia	East_Asia
1440	Ma et al.	2011	China	China		2021-02-03	2021-07-04	2021-01-11	Wheat	Cereals	Rice	Urea	UREA	Surface broadcast	broadcast	240	1.66	0.6	2021-01-06	0.004416667	0.441666667	East_Asia	East_Asia
1441	Ma et al.	2011	China	China		2021-02-03	2021-07-04	2021-01-11	Wheat	Cereals	Rice	Urea	UREA+CP(CHLORINATED PYRIDINE)	Surface broadcast	broadcast	240	0.92	0.6	0.32	0.001333333	0.133333333	East_Asia	East_Asia
1442	Ma et al.	2011	China	China		2021-02-03	2021-07-04	2021-01-11	Wheat	Cereals	Rice	Urea	UREA+CP(CHLORINATED PYRIDINE)	Surface broadcast	broadcast	240	0.85	0.6	0.25	0.001041667	0.104166667	East_Asia	East_Asia
1443	Ma et al.	2011	China	China		2021-02-03	2021-07-04	2021-01-11	Wheat	Cereals	Rice	Urea + NI	UREA+DCD	Surface broadcast	broadcast	240	1.36	0.6	0.76	0.003166667	0.316666667	East_Asia	East_Asia
1444	Ma et al.	2011	China	China		2021-02-03	2021-07-04	2021-01-11	Wheat	Cereals	Rice	Urea + NI	UREA+DCD	Surface broadcast	broadcast	240	2021-01-17	0.6	0.57	0.002375	0.2375	East_Asia	East_Asia
1458	Ma et al.	2006	North America	Canada		1.91	2021-06-01		Maize	Cereals	Soybean	Ammonium	DAP	Surface placement	sidedress banding	30	0.26	0.22	0.04	0.001333333	0.133333333	North_America	Noth_America
1459	Ma et al.	2007	North America	Canada		2.55	2021-06-09		Maize	Cereals	Maize	Ammonium	DAP	Surface placement	sidedress banding	30	0.07	0.24	-0.17	-0.005666667	-0.566666667	North_America	Noth_America
1460	Ma et al.	2007	North America	Canada		2.55	2021-06-09		Maize	Cereals	Maize	Ammonium	DAP	Surface placement	sidedress banding	90	0.24	0.24	0	0	0	North_America	Noth_America
1461	Ma et al.	2006	North America	Canada		1.91	2021-06-01		Maize	Cereals	Soybean	Ammonium	DAP	Surface placement	sidedress banding	90	0.19	0.22	-0.03	-0.000333333	-0.033333333	North_America	Noth_America
1462	Ma et al.	2006	North America	Canada		1.91	2021-06-01		Maize	Cereals	Soybean	Ammonium	DAP	Surface placement	sidedress banding	150	1.72	0.22	2021-01-05	0.01	1	North_America	Noth_America
1463	Ma et al.	2007	North America	Canada		2.55	2021-06-09		Maize	Cereals	Maize	Ammonium	DAP	Surface placement	sidedress banding	150	0.32	0.24	0.08	0.000533333	0.053333333	North_America	Noth_America
1464	Ma et al.	2007	North America	Canada		2.55	2021-06-09		Maize	Cereals	Maize	Mineral N mix	DAP/CAN	Incorporated broadcast	banded, broadcast and incorporated	90	2021-01-07	0.24	0.83	0.009222222	0.922222222	North_America	Noth_America
1465	Ma et al.	2006	North America	Canada		1.91	2021-06-01		Maize	Cereals	Soybean	Mineral N mix	DAP/CAN	Incorporated broadcast	banded, broadcast and incorporated	90	0.52	0.22	0.3	0.003333333	0.333333333	North_America	Noth_America
1466	Ma et al.	2007	North America	Canada		2.55	2021-06-09		Maize	Cereals	Maize	Mineral N mix	DAP/CAN	Incorporated broadcast	banded, broadcast and incorporated	150	1.75	0.24	1.51	0.010066667	1.006666667	North_America	Noth_America
1467	Ma et al.	2006	North America	Canada		1.91	2021-06-01		Maize	Cereals	Soybean	Mineral N mix	DAP/CAN	Incorporated broadcast	banded, broadcast and incorporated	150	0.93	0.22	0.71	0.004733333	0.473333333	North_America	Noth_America
1468	Ma et al.	2007	North America	Canada		2021-02-18	2021-07-07		Maize	Cereals	Soybean	Urea	UREA	Incorporated broadcast	broadcast and incorporated	30	0.43	0.22	0.21	0.007	0.7	North_America	Noth_America
1469	Ma et al.	2005	North America	Canada		2021-01-24	2021-07-02		Maize	Cereals	Wheat	Urea	UREA	Incorporated broadcast	broadcast and incorporated	30	0.28	0.16	0.12	0.004	0.4	North_America	Noth_America
1470	Ma et al.	2006	North America	Canada		2.38	2021-06-01		Maize	Cereals	Soybean	Urea	UREA	Incorporated broadcast	broadcast and incorporated	30	0.28	0.22	0.06	0.002	0.2	North_America	Noth_America
1471	Ma et al.	2007	North America	Canada		1.49	2021-06-08		Maize	Cereals	Wheat	Urea	UREA	Incorporated broadcast	broadcast and incorporated	30	0.2	0.16	0.04	0.001333333	0.133333333	North_America	Noth_America
1472	Ma et al.	2006	North America	Canada		2021-02-14	7		Maize	Cereals	Wheat oat rotation	Urea	UREA	Incorporated broadcast	broadcast and incorporated	30	0.05	0.05	0	0	0	North_America	Noth_America
1473	Ma et al.	2006	North America	Canada		2.38	2021-06-01		Maize	Cereals	Soybean	Urea	UREA	Incorporated broadcast	broadcast and incorporated	90	2021-01-16	0.22	0.94	0.010444444	1.044444444	North_America	Noth_America
1474	Ma et al.	2007	North America	Canada		2021-02-18	2021-07-07		Maize	Cereals	Soybean	Urea	UREA	Incorporated broadcast	broadcast and incorporated	90	0.67	0.22	0.45	0.005	0.5	North_America	Noth_America
1475	Ma et al.	2007	North America	Canada		1.49	2021-06-08		Maize	Cereals	Wheat	Urea	UREA	Incorporated broadcast	broadcast and incorporated	90	0.47	0.16	0.31	0.003444444	0.344444444	North_America	Noth_America
1476	Ma et al.	2005	North America	Canada		2021-01-24	2021-07-02		Maize	Cereals	Wheat	Urea	UREA	Incorporated broadcast	broadcast and incorporated	90	0.35	0.16	0.19	0.002111111	0.211111111	North_America	Noth_America
1477	Ma et al.	2006	North America	Canada		2021-02-14	7		Maize	Cereals	Wheat oat rotation	Urea	UREA	Incorporated broadcast	broadcast and incorporated	90	0.11	0.05	0.06	0.000666667	0.066666667	North_America	Noth_America
1478	Ma et al.	2006	North America	Canada		2.38	2021-06-01		Maize	Cereals	Soybean	Urea	UREA	Incorporated broadcast	broadcast and incorporated	150	2021-02-06	0.22	1.84	0.012266667	1.226666667	North_America	Noth_America
1479	Ma et al.	2005	North America	Canada		2021-01-24	2021-07-02		Maize	Cereals	Wheat	Urea	UREA	Incorporated broadcast	broadcast and incorporated	150	2021-01-19	0.16	2021-01-03	0.006866667	0.686666667	North_America	Noth_America
1480	Ma et al.	2007	North America	Canada		2021-02-18	2021-07-07		Maize	Cereals	Soybean	Urea	UREA	Incorporated broadcast	broadcast and incorporated	150	2021-01-03	0.22	0.81	0.0054	0.54	North_America	Noth_America
1481	Ma et al.	2007	North America	Canada		1.49	2021-06-08		Maize	Cereals	Wheat	Urea	UREA	Incorporated broadcast	broadcast and incorporated	150	0.69	0.16	0.53	0.003533333	0.353333333	North_America	Noth_America
1482	Ma et al.	2006	North America	Canada		2021-02-14	7		Maize	Cereals	Wheat oat rotation	Urea	UREA	Incorporated broadcast	broadcast and incorporated	150	0.3	0.05	0.25	0.001666667	0.166666667	North_America	Noth_America
1483	Ma et al.	2006	North America	Canada		2021-02-14	7		Maize	Cereals	Wheat oat rotation	Mineral N mix	UREA/UAN	Incorporated broadcast	banded, broadcast and incorporated	60	0.33	0.05	0.28	0.004666667	0.466666667	North_America	Noth_America
1484	Ma et al.	2006	North America	Canada		2.38	2021-06-01		Maize	Cereals	Soybean	Mineral N mix	UREA/UAN	Incorporated broadcast	banded, broadcast and incorporated	90	2021-01-23	0.22	2021-01-01	0.011222222	1.122222222	North_America	Noth_America
1485	Ma et al.	2005	North America	Canada		2021-01-24	2021-07-02		Maize	Cereals	Wheat	Mineral N mix	UREA/UAN	Incorporated broadcast	banded, broadcast and incorporated	90	0.95	0.16	0.79	0.008777778	0.877777778	North_America	Noth_America
1486	Ma et al.	2007	North America	Canada		1.49	2021-06-08		Maize	Cereals	Wheat	Mineral N mix	UREA/UAN	Incorporated broadcast	banded, broadcast and incorporated	90	0.74	0.16	0.58	0.006444444	0.644444444	North_America	Noth_America
1487	Ma et al.	2006	North America	Canada		2021-02-14	7		Maize	Cereals	Wheat oat rotation	Mineral N mix	UREA/UAN	Incorporated broadcast	banded, broadcast and incorporated	90	0.39	0.05	0.34	0.003777778	0.377777778	North_America	Noth_America
1488	Ma et al.	2007	North America	Canada		1.49	2021-06-08		Maize	Cereals	Wheat	Mineral N mix	UREA/UAN	Incorporated broadcast	banded, broadcast and incorporated	150	2.42	0.16	2021-02-26	0.015066667	1.506666667	North_America	Noth_America
1489	Ma et al.	2006	North America	Canada		2.38	2021-06-01		Maize	Cereals	Soybean	Mineral N mix	UREA/UAN	Incorporated broadcast	banded, broadcast and incorporated	150	1.71	0.22	1.49	0.009933333	0.993333333	North_America	Noth_America
1490	Ma et al.	2005	North America	Canada		2021-01-24	2021-07-02		Maize	Cereals	Wheat	Mineral N mix	UREA/UAN	Incorporated broadcast	banded, broadcast and incorporated	150	2021-01-01	0.16	0.94	0.006266667	0.626666667	North_America	Noth_America
1491	Ma et al.	2006	North America	Canada		2021-02-14	7		Maize	Cereals	Wheat oat rotation	Mineral N mix	UREA/UAN	Incorporated broadcast	banded, broadcast and incorporated	150	0.57	0.05	0.52	0.003466667	0.346666667	North_America	Noth_America
1492	MacKenzie et al.	1994	North America	Canada		3	2021-06-07		Maize	Cereals		Ammonium Nitrate	AN	Surface placement	sidedress surface	90	2.31	1.53	0.78	0.008666667	0.866666667	North_America	Noth_America
1493	MacKenzie et al.	1994	North America	Canada		3	2021-06-07		Maize	Cereals		Ammonium Nitrate	AN	Surface placement	sidedress surface	180	3.33	1.53	2021-01-08	0.01	1	North_America	Noth_America
1495	Maggiotto et al.	1995	North America	Canada	26	3.81	7		Ryegrass	Grasslands	Ryegrass	Ammonium Nitrate	AN	Surface broadcast		50	0.05	-0.03	0.08	0.0016	0.16	North_America	Noth_America
1496	Maggiotto et al.	1997	North America	Canada	26	3.81	7		Ryegrass	Grasslands	Ryegrass	Ammonium Nitrate	AN	Surface broadcast		159	0.26	-0.03	0.29	0.001823899	0.182389937	North_America	Noth_America
1497	Maggiotto et al.	1996	North America	Canada	26	3.81	7		Ryegrass	Grasslands	Ryegrass	Ammonium Nitrate	AN	Surface broadcast		200	3.45	-0.03	3.48	0.0174	1.74	North_America	Noth_America
1501	Maggiotto et al.	1995	North America	Canada	26	3.81	7		Ryegrass	Grasslands	Ryegrass	Urea + Additives	SULPHUR COATED UREA	Surface broadcast		50	0.02	-0.03	0.05	0.001	0.1	North_America	Noth_America
1502	Maggiotto et al.	1997	North America	Canada	26	3.81	7		Ryegrass	Grasslands	Ryegrass	Urea + Additives	SULPHUR COATED UREA	Surface broadcast		150	0.7	-0.03	0.73	0.004866667	0.486666667	North_America	Noth_America
1503	Maggiotto et al.	1996	North America	Canada	26	3.81	7		Ryegrass	Grasslands	Ryegrass	Urea + Additives	SULPHUR COATED UREA	Surface broadcast		200	0.14	-0.03	0.17	0.00085	0.085	North_America	Noth_America
1504	Maggiotto et al.	1995	North America	Canada	26	3.81	7		Ryegrass	Grasslands	Ryegrass	Urea	U	Surface broadcast		50	0.03	-0.03	0.06	0.0012	0.12	North_America	Noth_America
1505	Maggiotto et al.	1997	North America	Canada	26	3.81	7		Ryegrass	Grasslands	Ryegrass	Urea	U	Surface broadcast		150	0.43	-0.03	0.46	0.003066667	0.306666667	North_America	Noth_America
1506	Maggiotto et al.	1996	North America	Canada	26	3.81	7		Ryegrass	Grasslands	Ryegrass	Urea	U	Surface broadcast		200	0.44	-0.03	0.47	0.00235	0.235	North_America	Noth_America
1507	Maharjan et al.	2010	North America	USA	23				Maize	Cereals	Soybean	Anhydrous Ammonia	AA+STARTER	Incorporated & placement	injected	151	1	0.42	0.58	0.00384106	0.38410596	North_America	Noth_America
1508	Maharjan et al.	2011	North America	USA	23				Maize	Cereals	Soybean	Anhydrous Ammonia	AA+STARTER	Incorporated & placement	injected	151	0.6	0.42	0.18	0.001192053	0.119205298	North_America	Noth_America
1509	Maharjan et al.	2010	North America	USA	23				Maize	Cereals	Soybean	Anhydrous Ammonia	AA+STARTER	Incorporated & placement	injected	151	0.49	0.42	0.07	0.000463576	0.046357616	North_America	Noth_America
1510	Maharjan et al.	2011	North America	USA	23				Maize	Cereals	Soybean	Anhydrous Ammonia	AA+STARTER	Incorporated & placement	injected	151	0.49	0.42	0.07	0.000463576	0.046357616	North_America	Noth_America
1511	Maharjan et al.	2010	North America	USA	23				Maize	Cereals	Soybean	Anhydrous Ammonia	AA+STARTER	Incorporated & placement	injected	155	1.45	0.42	2021-01-03	0.006645161	0.664516129	North_America	Noth_America
1512	Maharjan et al.	2010	North America	USA	23				Maize	Cereals	Soybean	Anhydrous Ammonia	AA+STARTER	Incorporated & placement	injected	155	0.7	0.42	0.28	0.001806452	0.180645161	North_America	Noth_America
1513	Maharjan et al.	2011	North America	USA	23				Maize	Cereals	Soybean	Anhydrous Ammonia	AA+STARTER	Incorporated & placement	injected	155	0.64	0.42	0.22	0.001419355	0.141935484	North_America	Noth_America
1514	Maharjan et al.	2011	North America	USA	23				Maize	Cereals	Soybean	Anhydrous Ammonia	AA+STARTER	Incorporated & placement	injected	155	0.6	0.42	0.18	0.00116129	0.116129032	North_America	Noth_America
1522	Maharjan et al.	2011	North America	USA	22	2021-03-09			Maize	Cereals		Urea	CONVENTIONAL UREA	Incorporated broadcast	broadcasting with incorporation	180	2021-03-04	0.42	2.98	0.016555556	1.655555556	North_America	Noth_America
1523	Maharjan et al.	2012	North America	USA	22	2021-03-09			Maize	Cereals		Urea	CONVENTIONAL UREA	Incorporated broadcast	broadcasting with incorporation	180	2021-03-04	0.42	2.98	0.016555556	1.655555556	North_America	Noth_America
1524	Maharjan et al.	2011	North America	USA	22	2021-03-09			Maize	Cereals		Urea + Additives	POLYMER COATED UREA	Incorporated broadcast	broadcasting with incorporation	180	2021-02-03	0.42	1.88	0.010444444	1.044444444	North_America	Noth_America
1525	Maharjan et al.	2012	North America	USA	22	2021-03-09			Maize	Cereals		Urea + Additives	POLYMER COATED UREA	Incorporated broadcast	broadcasting with incorporation	180	2021-01-06	0.42	2021-01-18	0.006555556	0.655555556	North_America	Noth_America
1526	Maharjan et al.	2011	North America	USA	22	2021-03-09			Maize	Cereals		Urea + Additives	UREA W/ MICROBIAL INHIBITORS	Incorporated broadcast	broadcasting with incorporation	180	2021-01-06	0.42	2021-01-18	0.006555556	0.655555556	North_America	Noth_America
1527	Maharjan et al.	2012	North America	USA	22	2021-03-09			Maize	Cereals		Urea + Additives	UREA W/ MICROBIAL INHIBITORS	Incorporated broadcast	broadcasting with incorporation	180	1	0.42	0.58	0.003222222	0.322222222	North_America	Noth_America
1529	Majumdar et al.	1998	South Asia	India		0.5	2021-08-01		Wheat	Cereals	Rice wheat rotation	Urea + Additives	NEEM COATED UREA	N/A		120	1.36	0.75	0.61	0.005083333	0.508333333	South_Asia	South_Asia
1530	Majumdar et al.	1998	South Asia	India		0.5	2021-08-01		Wheat	Cereals	Rice wheat rotation	Urea + Additives	NIMIN COATED UREA	N/A		120	2021-01-19	0.75	0.44	0.003666667	0.366666667	South_Asia	South_Asia
1531	Majumdar et al.	1998	South Asia	India		0.5	2021-08-01		Wheat	Cereals	Rice wheat rotation	Urea	U	N/A		120	1.43	0.75	0.68	0.005666667	0.566666667	South_Asia	South_Asia
1532	Majumdar et al.	1998	South Asia	India		0.5	2021-08-01		Wheat	Cereals	Rice wheat rotation	Mineral N mix	UREA+AS	N/A		120	1	0.75	0.25	0.002083333	0.208333333	South_Asia	South_Asia
1533	Majumdar et al.	1998	South Asia	India		0.5	2021-08-01		Wheat	Cereals	Rice wheat rotation	Urea + NI	UREA+DCD	N/A		120	2021-01-09	0.75	0.34	0.002833333	0.283333333	South_Asia	South_Asia
1546	Malhi et al.	2004	North America	Canada			2021-07-01		Wheat	Cereals	Peas	Urea	UREA	Surface placement	side banded	120	2021-01-03	0.16	2021-01-14	0.0095	0.95	North_America	Noth_America
1547	Malhi et al.	2004	North America	Canada			2021-07-01		Wheat	Cereals	Peas	Urea	UREA	Surface placement	side banded	120	2021-01-18	0.1	2021-01-08	0.009	0.9	North_America	Noth_America
1548	Malhi et al.	2005	North America	Canada			2021-07-01		Rape	Cereals	Wheat	Urea	UREA	Surface placement	side banded	120	2021-01-13	0.52	0.61	0.005083333	0.508333333	North_America	Noth_America
1549	Malhi et al.	2005	North America	Canada			2021-07-01		Rape	Cereals	Wheat	Urea	UREA	Surface placement	side banded	120	2021-01-02	0.47	0.55	0.004583333	0.458333333	North_America	Noth_America
1550	Malhi et al.	2005	North America	Canada			2021-07-01		Rape	Cereals	Wheat	Urea	UREA	Surface placement	side banded	120	0.83	0.32	0.51	0.00425	0.425	North_America	Noth_America
1551	Malhi et al.	2005	North America	Canada			2021-07-01		Rape	Cereals	Wheat	Urea	UREA	Surface placement	side banded	120	0.82	0.29	0.53	0.004416667	0.441666667	North_America	Noth_America
1552	Malhi et al.	2004	North America	Canada			2021-07-01		Wheat	Cereals	Peas	Urea	UREA	Surface placement	side banded	120	0.8	0.08	0.72	0.006	0.6	North_America	Noth_America
1553	Malhi et al.	2004	North America	Canada			2021-07-01		Wheat	Cereals	Peas	Urea	UREA	Surface placement	side banded	120	0.67	0.08	0.59	0.004916667	0.491666667	North_America	Noth_America
1554	Malhi et al.	2002	North America	Canada			2021-07-01		Barley	Cereals	Rapeseed	Urea	UREA	Surface placement	side banded	120	0.28	0.04	0.24	0.002	0.2	North_America	Noth_America
1555	Malhi et al.	2002	North America	Canada			2021-07-01		Barley	Cereals	Rapeseed	Urea	UREA	Surface placement	side banded	120	0.24	0.04	0.2	0.001666667	0.166666667	North_America	Noth_America
1556	Malhi et al.	2002	North America	Canada			2021-07-01		Barley	Cereals	Rapeseed	Urea	UREA	Surface placement	side banded	120	0.23	0.03	0.2	0.001666667	0.166666667	North_America	Noth_America
1557	Malhi et al.	2002	North America	Canada			2021-07-01		Barley	Cereals	Rapeseed	Urea	UREA	Surface placement	side banded	120	0.2	0.02	0.18	0.0015	0.15	North_America	Noth_America
1559	Malhi et al.	2003	North America	Canada			2021-07-01		Wheat	Cereals	Peas	Urea	UREA	Surface placement	side banded	120	0.14	0.08	0.06	0.0005	0.05	North_America	Noth_America
1561	Malhi et al.	2003	North America	Canada			2021-07-01		Wheat	Cereals	Peas	Urea	UREA	Surface placement	side banded	120	0.12	0.1	0.02	0.000166667	0.016666667	North_America	Noth_America
1563	Malhi et al.	2003	North America	Canada			2021-07-01		Wheat	Cereals	Peas	Urea	UREA	Surface placement	side banded	120	0.15	0.09	0.06	0.0005	0.05	North_America	Noth_America
1565	Malhi et al.	2003	North America	Canada			2021-07-01		Wheat	Cereals	Peas	Urea	UREA	Surface placement	side banded	120	0.14	0.09	0.05	0.000416667	0.041666667	North_America	Noth_America
1566	Mapanda et al.	2006	Sub-Saharan Africa	Zimbabwe	15	0.76	2021-05-04	1.78	Maize	Cereals	Fallow	Ammonium Nitrate	AN	N/A		60	0.52	0.13	0.39	0.0065	0.65	Africa	Africa
1567	Mapanda et al.	2006	Sub-Saharan Africa	Zimbabwe	52	1.63	2021-06-05	2021-01-27	Maize	Cereals	Fallow	Ammonium Nitrate	AN	N/A		60	0.41	0.13	0.28	0.004666667	0.466666667	Africa	Africa
1568	Mapanda et al.	2008	Sub-Saharan Africa	Zimbabwe	15	0.76	2021-05-04	1.78	Maize	Cereals	Fallow	Ammonium Nitrate	AN	N/A		60	0.03	0.13	-0.1	-0.001666667	-0.166666667	Africa	Africa
1569	Mapanda et al.	2008	Sub-Saharan Africa	Zimbabwe	52	1.63	2021-06-05	2021-01-27	Maize	Cereals	Fallow	Ammonium Nitrate	AN	N/A		60	0.02	0.13	-0.11	-0.001833333	-0.183333333	Africa	Africa
1570	Mapanda et al.	2006	Sub-Saharan Africa	Zimbabwe	15	0.76	2021-05-04	1.78	Maize	Cereals	Fallow	Ammonium Nitrate	AN	N/A		120	0.41	0.13	0.28	0.002333333	0.233333333	Africa	Africa
1571	Mapanda et al.	2006	Sub-Saharan Africa	Zimbabwe	52	1.63	2021-06-05	2021-01-27	Maize	Cereals	Fallow	Ammonium Nitrate	AN	N/A		120	0.29	0.13	0.16	0.001333333	0.133333333	Africa	Africa
1572	Mapanda et al.	2008	Sub-Saharan Africa	Zimbabwe	15	0.76	2021-05-04	1.78	Maize	Cereals	Fallow	Ammonium Nitrate	AN	N/A		120	0.03	0.13	-0.1	-0.000833333	-0.083333333	Africa	Africa
1573	Mapanda et al.	2008	Sub-Saharan Africa	Zimbabwe	52	1.63	2021-06-05	2021-01-27	Maize	Cereals	Fallow	Ammonium Nitrate	AN	N/A		120	0.02	0.13	-0.11	-0.000916667	-0.091666667	Africa	Africa
1590	Mapanda et al.	2007	Sub-Saharan Africa	Zimbabwe	51	1.66	2021-05-08	1.49	Maize	Cereals	Woodland	Ammonium Nitrate	AN	Surface placement	surface banding	120	2021-02-05	0.66	1.84	0.015333333	1.533333333	Africa	Africa
1591	Mapanda et al.	2007	Sub-Saharan Africa	Zimbabwe	11	0.95	2021-05-02	1.81	Maize	Cereals	Woodland	Ammonium Nitrate	AN	Surface placement	surface banding	120	2021-01-01	0.66	0.35	0.002916667	0.291666667	Africa	Africa
1592	Mapanda et al.	2008	Sub-Saharan Africa	Zimbabwe	51	1.66	2021-05-08	1.49	Maize	Cereals	Woodland	Ammonium Nitrate	AN	Surface placement	surface banding	120	0.27	0.66	-0.39	-0.00325	-0.325	Africa	Africa
1593	Mapanda et al.	2008	Sub-Saharan Africa	Zimbabwe	11	0.95	2021-05-02	1.81	Maize	Cereals	Woodland	Ammonium Nitrate	AN	Surface placement	surface banding	120	0.22	0.66	-0.44	-0.003666667	-0.366666667	Africa	Africa
1598	Maris et al.	2012	Europe	Spain		0.87	8		Olive	Perennials	Olive	Ammonium Nitrate	DI IRRI, AN	Incorporated & placement	fertigation	50	0.15	0.1	0.05	0.001	0.1	Western_and_Central_Europe	Europe
1599	Maris et al.	2011	Europe	Spain		0.87	8		Olive	Perennials	Olive	Ammonium Nitrate	SDI IRRI, AN	Incorporated & placement	fertigation	50	0.03	0.04	-0.01	-0.0002	-0.02	Western_and_Central_Europe	Europe
1600	Maris et al.	2012	Europe	Spain		0.87	8		Olive	Perennials	Olive	Ammonium Nitrate	SDI IRRI, AN	Incorporated & placement	fertigation	50	0.01	0.02	-0.01	-0.0002	-0.02	Western_and_Central_Europe	Europe
1605	Maris et al.	2011	Europe	Spain		0.87	8		Olive	Perennials	Olive	Ammonium Nitrate	DI IRRI, AN	Incorporated & placement	fertigation	50	0.11	0.02	0.09	0.0018	0.18	Western_and_Central_Europe	Europe
1606	Martins et al.	2012	Latin America & Caribbean	Brazil	22	0.53	2021-05-02	1.45	Maize	Cereals	Soybean	Ammonium	AS+AS	Surface broadcast		160	2021-01-13	0.64	0.49	0.0030625	0.30625	Latin_America	Latin_America
1607	Martins et al.	2012	Latin America & Caribbean	Brazil	22	0.53	2021-05-02	1.45	Maize	Cereals	Soybean	Mineral N mix	AS+CN	Surface broadcast		160	2021-01-02	0.64	0.38	0.002375	0.2375	Latin_America	Latin_America
1608	Martins et al.	2012	Latin America & Caribbean	Brazil	22	0.53	2021-05-02	1.45	Maize	Cereals	Soybean	Mineral N mix	AS+UREA	Surface broadcast		160	0.81	0.64	0.17	0.0010625	0.10625	Latin_America	Latin_America
1609	Martins et al.	2012	Latin America & Caribbean	Brazil	22	0.53	2021-05-02	1.45	Maize	Cereals	Soybean	Mineral N mix	AS+UREA+ZEOLITE	Surface broadcast		160	0.97	0.64	0.33	0.0020625	0.20625	Latin_America	Latin_America
1619	McKenney et al.	1978	North America	Canada					Maize	Cereals		Ammonium Nitrate	AN	Surface broadcast	broadcast	336	0.85	0.1	0.75	0.002232143	0.223214286	North_America	Noth_America
1624	McSwiney et al.	2002	North America	USA		2021-01-29	2021-06-06		Maize	Cereals		Mineral N mix	UAN	Incorporated & placement	sidedress+injection	34	2021-01-02	0.39	0.63	0.018529412	1.852941176	North_America	Noth_America
1625	McSwiney et al.	2003	North America	USA		2021-01-29	2021-06-06		Maize	Cereals		Mineral N mix	UAN	Incorporated & placement	sidedress+injection	34	0.82	0.39	0.43	0.012647059	1.264705882	North_America	Noth_America
1626	McSwiney et al.	2001	North America	USA		2021-01-29	2021-06-06		Maize	Cereals		Mineral N mix	UAN	Incorporated & placement	sidedress+injection	34	0.04	0.39	-0.35	-0.010294118	-1.029411765	North_America	Noth_America
1627	McSwiney et al.	2002	North America	USA		2021-01-29	2021-06-06		Maize	Cereals		Mineral N mix	UAN	Incorporated & placement	sidedress+injection	67	2021-02-23	0.39	1.84	0.027462687	2.746268657	North_America	Noth_America
1628	McSwiney et al.	2003	North America	USA		2021-01-29	2021-06-06		Maize	Cereals		Mineral N mix	UAN	Incorporated & placement	sidedress+injection	67	1.33	0.39	0.94	0.014029851	1.402985075	North_America	Noth_America
1629	McSwiney et al.	2001	North America	USA		2021-01-29	2021-06-06		Maize	Cereals		Mineral N mix	UAN	Incorporated & placement	sidedress+injection	67	0.09	0.39	-0.3	-0.004477612	-0.447761194	North_America	Noth_America
1630	McSwiney et al.	2002	North America	USA		2021-01-29	2021-06-06		Maize	Cereals		Mineral N mix	UAN	Incorporated & placement	sidedress+injection	101	2.93	0.39	2.54	0.025148515	2.514851485	North_America	Noth_America
1631	McSwiney et al.	2003	North America	USA		2021-01-29	2021-06-06		Maize	Cereals		Mineral N mix	UAN	Incorporated & placement	sidedress+injection	101	2021-01-08	0.39	0.69	0.006831683	0.683168317	North_America	Noth_America
1632	McSwiney et al.	2001	North America	USA		2021-01-29	2021-06-06		Maize	Cereals		Mineral N mix	UAN	Incorporated & placement	sidedress+injection	101	0.08	0.39	-0.31	-0.003069307	-0.306930693	North_America	Noth_America
1633	McSwiney et al.	2002	North America	USA		2021-01-29	2021-06-06		Maize	Cereals		Mineral N mix	UAN	Incorporated & placement	sidedress+injection	134	5.73	0.39	5.34	0.039850746	3.985074627	North_America	Noth_America
1634	McSwiney et al.	2003	North America	USA		2021-01-29	2021-06-06		Maize	Cereals		Mineral N mix	UAN	Incorporated & placement	sidedress+injection	134	2.38	0.39	1.99	0.014850746	1.485074627	North_America	Noth_America
1635	McSwiney et al.	2001	North America	USA		2021-01-29	2021-06-06		Maize	Cereals		Mineral N mix	UAN	Incorporated & placement	sidedress+injection	134	0.67	0.39	0.28	0.002089552	0.208955224	North_America	Noth_America
1636	McSwiney et al.	2002	North America	USA		2021-01-29	2021-06-06		Maize	Cereals		Mineral N mix	UAN	Incorporated & placement	sidedress+injection	168	2.95	0.39	2.56	0.015238095	1.523809524	North_America	Noth_America
1637	McSwiney et al.	2003	North America	USA		2021-01-29	2021-06-06		Maize	Cereals		Mineral N mix	UAN	Incorporated & placement	sidedress+injection	168	1.41	0.39	2021-01-02	0.006071429	0.607142857	North_America	Noth_America
1638	McSwiney et al.	2001	North America	USA		2021-01-29	2021-06-06		Maize	Cereals		Mineral N mix	UAN	Incorporated & placement	sidedress+injection	168	0.29	0.39	-0.1	-0.000595238	-0.05952381	North_America	Noth_America
1639	McSwiney et al.	2002	North America	USA		2021-01-29	2021-06-06		Maize	Cereals		Mineral N mix	UAN	Incorporated & placement	sidedress+injection	202	3.97	0.39	3.58	0.017722772	1.772277228	North_America	Noth_America
1640	McSwiney et al.	2003	North America	USA		2021-01-29	2021-06-06		Maize	Cereals		Mineral N mix	UAN	Incorporated & placement	sidedress+injection	202	2.37	0.39	1.98	0.00980198	0.98019802	North_America	Noth_America
1641	McSwiney et al.	2001	North America	USA		2021-01-29	2021-06-06		Maize	Cereals		Mineral N mix	UAN	Incorporated & placement	sidedress+injection	202	0.21	0.39	-0.18	-0.000891089	-0.089108911	North_America	Noth_America
1642	McSwiney et al.	2002	North America	USA		2021-01-29	2021-06-06		Maize	Cereals		Mineral N mix	UAN	Incorporated & placement	sidedress+injection	246	6.81	0.39	6.42	0.026097561	2.609756098	North_America	Noth_America
1643	McSwiney et al.	2003	North America	USA		2021-01-29	2021-06-06		Maize	Cereals		Mineral N mix	UAN	Incorporated & placement	sidedress+injection	246	2.78	0.39	2.39	0.009715447	0.971544715	North_America	Noth_America
1644	McSwiney et al.	2001	North America	USA		2021-01-29	2021-06-06		Maize	Cereals		Mineral N mix	UAN	Incorporated & placement	sidedress+injection	246	0.41	0.39	0.02	8.13008E-05	0.008130081	North_America	Noth_America
1645	McSwiney et al.	2002	North America	USA		2021-01-29	2021-06-06		Maize	Cereals		Mineral N mix	UAN	Incorporated & placement	sidedress+injection	291	2021-06-23	0.39	5.84	0.020068729	2.006872852	North_America	Noth_America
1646	McSwiney et al.	2003	North America	USA		2021-01-29	2021-06-06		Maize	Cereals		Mineral N mix	UAN	Incorporated & placement	sidedress+injection	291	2021-04-03	0.39	3.64	0.012508591	1.250859107	North_America	Noth_America
1647	McSwiney et al.	2001	North America	USA		2021-01-29	2021-06-06		Maize	Cereals		Mineral N mix	UAN	Incorporated & placement	sidedress+injection	291	0.35	0.39	-0.04	-0.000137457	-0.013745704	North_America	Noth_America
1648	McTaggert et al.	1993	Europe	UK		2021-03-02	2021-05-05		Barley	Cereals		Ammonium Nitrate	AN	Surface broadcast		120	0.4	0.3	0.1	0.000833333	0.083333333	Western_and_Central_Europe	Europe
1649	McTaggert et al.	1993	Europe	UK		2021-03-02	2021-05-05		Barley	Cereals		Mix N + NI	AN + DCD	Surface broadcast		120	0.4	0.3	0.1	0.000833333	0.083333333	Western_and_Central_Europe	Europe
1650	McTaggert et al.	1993	Europe	Scotland		2021-03-02	2021-05-05		Ryegrass	Grasslands	Perennial ryegrass	Mix N + NI	AS + DCD	Surface broadcast		360	0.65	0.22	0.43	0.001194444	0.119444444	Western_and_Central_Europe	Europe
1651	McTaggert et al.	1992	Europe	Scotland		2021-03-02	2021-05-05		Ryegrass	Grasslands	Perennial ryegrass	Mix N + NI	AS + DCD	Surface broadcast		360	0.45	0.22	0.23	0.000638889	0.063888889	Western_and_Central_Europe	Europe
1652	McTaggert et al.	1992	Europe	Scotland		2021-03-02	2021-05-05		Ryegrass	Grasslands	Perennial ryegrass	Ammonium	AS + NP	Surface broadcast		360	0.7	0.22	0.48	0.001333333	0.133333333	Western_and_Central_Europe	Europe
1656	McTaggert et al.	1993	Europe	UK		2021-03-02	2021-05-05		Barley	Cereals		Urea	U	Surface broadcast		120	0.6	0.3	0.3	0.0025	0.25	Western_and_Central_Europe	Europe
1657	McTaggert et al.	1993	Europe	UK		2021-03-02	2021-05-05		Barley	Cereals		Urea + NI	U + DCD	Surface broadcast		120	0.35	0.3	0.05	0.000416667	0.041666667	Western_and_Central_Europe	Europe
1658	McTaggert et al.	1993	Europe	Scotland		2021-03-02	2021-05-05		Ryegrass	Grasslands	Perennial ryegrass	Urea + NI	U + DCD	Surface broadcast		360	2021-02-02	0.22	1.98	0.0055	0.55	Western_and_Central_Europe	Europe
1659	McTaggert et al.	1992	Europe	Scotland		2021-03-02	2021-05-05		Ryegrass	Grasslands	Perennial ryegrass	Urea + NI	U + DCD	Surface broadcast		360	2021-01-03	0.22	2021-01-08	0.003	0.3	Western_and_Central_Europe	Europe
1660	McTaggert et al.	1992	Europe	Scotland		2021-03-02	2021-05-05		Ryegrass	Grasslands	Perennial ryegrass	Mineral N mix	U + NP	Surface broadcast		360	2021-01-08	0.22	1.58	0.004388889	0.438888889	Western_and_Central_Europe	Europe
1669	Meijide et al.	2006	Europe	Spain	55		2021-07-09	1.41	Barley	Cereals		Urea	U	Surface broadcast	broadcast	125	0.3	0.15	0.15	0.0012	0.12	Western_and_Central_Europe	Europe
1670	Meijide et al.	2006	Europe	Spain	55		2021-07-09	1.41	Barley	Cereals		Urea	U	Surface broadcast	broadcast	125	0.04	0.05	-0.01	-0.00008	-0.008	Western_and_Central_Europe	Europe
1678	Meijide et al.	2004	Europe	Spain	13		2021-08-01	1.47	Maize	Cereals		Urea	U	Surface broadcast	broadcast	175	8.57	5.98	2.59	0.0148	1.48	Western_and_Central_Europe	Europe
1682	Meng et al.	2002	China	China		0.58	2021-08-07		Winter wheat	Cereals	Maize	Urea	UREA+P+K	Incorporated broadcast	incorporated broadcast	240	0.15	0.06	0.09	0.000375	0.0375	East_Asia	East_Asia
1683	Meng et al.	2002	China	China		0.58	2021-08-07		Winter wheat	Cereals	Maize	Urea	UREA+P+K	Incorporated broadcast	incorporated broadcast	240	0.15	0.06	0.09	0.000375	0.0375	East_Asia	East_Asia
1684	Meng et al.	2002	China	China		0.58	2021-08-07		Winter wheat	Cereals	Maize	Urea	UREA+K	Incorporated broadcast	incorporated broadcast	240	0.18	0.06	0.12	0.0005	0.05	East_Asia	East_Asia
1687	Meng et al.	2002	China	China		0.58	2021-08-07		Winter wheat	Cereals	Maize	Urea	UREA+P+K	Incorporated broadcast	incorporated broadcast	240	0.24	0.06	0.18	0.00075	0.075	East_Asia	East_Asia
1688	Meng et al.	2002	China	China		0.58	2021-08-07		Winter wheat	Cereals	Maize	Urea	UREA+P+K	Incorporated broadcast	incorporated broadcast	240	0.24	0.06	0.18	0.00075	0.075	East_Asia	East_Asia
1689	Meng et al.	2002	China	China		0.58	2021-08-07		Maize	Cereals		Urea	UREA+K	Incorporated broadcast	incorporated broadcast	210	0.37	0.08	0.29	0.001380952	0.138095238	East_Asia	East_Asia
1691	Meng et al.	2002	China	China		0.58	2021-08-07		Maize	Cereals		Urea	UREA+P+K	Incorporated broadcast	incorporated broadcast	210	0.42	0.08	0.34	0.001619048	0.161904762	East_Asia	East_Asia
1692	Meng et al.	2002	China	China		0.58	2021-08-07		Maize	Cereals		Urea	UREA+P+K	Incorporated broadcast	incorporated broadcast	210	0.42	0.08	0.34	0.001619048	0.161904762	East_Asia	East_Asia
1694	Meng et al.	2002	China	China		0.58	2021-08-07		Maize	Cereals		Urea	UREA+P+K	Incorporated broadcast	incorporated broadcast	210	0.5	0.08	0.42	0.002	0.2	East_Asia	East_Asia
1695	Meng et al.	2002	China	China		0.58	2021-08-07		Maize	Cereals		Urea	UREA+P+K	Incorporated broadcast	incorporated broadcast	210	0.5	0.08	0.42	0.002	0.2	East_Asia	East_Asia
1698	Merino et al.	2007	Europe	Spain	31		2021-07-06		Rape	Cereals		Ammonium Nitrate	AN	Surface broadcast		180	5.61	2021-01-05	2021-04-11	0.022833333	2.283333333	Western_and_Central_Europe	Europe
1710	Minami et al.		Eastern Asia	Japan		2021-02-05	2021-06-05		Carrot	Vegetables		Ammonium	NH4	N/A		200	0.6	0.08	0.52	0.0026	0.26	East_Asia	East_Asia
1711	Minami et al.		Eastern Asia	Japan		2021-02-05	2021-06-05		Carrot	Vegetables		Ammonium	NH4	N/A		200	0.34	0.08	0.26	0.0013	0.13	East_Asia	East_Asia
1712	Minami et al.		Eastern Asia	Japan		2021-02-05	2021-06-05		Carrot	Vegetables		Ammonium	NH4 + DCS	N/A		200	0.25	0.08	0.17	0.00085	0.085	East_Asia	East_Asia
1715	Mitchell et al.	2011	North America	USA		2021-02-04	2021-06-04	2021-01-09	Maize	Cereals	Soybean	Mineral N mix	UAN	Incorporated & placement	subsurface banding	135	4.75	2021-01-25	2021-03-05	0.025925926	2.592592593	North_America	Noth_America
1716	Mitchell et al.	2011	North America	USA		2021-02-04	2021-06-04	2021-01-09	Maize	Cereals	Soybean	Mineral N mix	UAN	Incorporated & placement	subsurface banding	135	3	2021-01-25	1.75	0.012962963	1.296296296	North_America	Noth_America
1717	Mitchell et al.	2011	North America	USA		2021-02-04	2021-06-04	2021-01-09	Maize	Cereals	Soybean	Mineral N mix	UAN	Incorporated & placement	subsurface banding	225	2021-05-15	2021-01-25	2021-03-09	0.017333333	1.733333333	North_America	Noth_America
1718	Mitchell et al.	2011	North America	USA		2021-02-04	2021-06-04	2021-01-09	Maize	Cereals	Soybean	Mineral N mix	UAN	Incorporated & placement	subsurface banding	225	2021-05-01	2021-01-25	3.85	0.017111111	1.711111111	North_America	Noth_America
1719	Mosier et al.	1992	North America	Puerto Rico					Grassland	Grasslands	Grassland	Ammonium	AS + AP	Surface broadcast		300	2021-05-02	2021-01-06	2021-03-06	0.012	2021-01-02	Latin_America	Latin_America
1720	Mosier et al.	1992	North America	Puerto Rico					Grassland	Grasslands	Grassland	Ammonium	AS + AP	Surface broadcast		300	2021-03-01	1.51	1.59	0.0053	0.53	Latin_America	Latin_America
1721	Mosier et al.	1992	North America	Puerto Rico					Grassland	Grasslands	Grassland	Ammonium	AS + AP	Surface broadcast		300	2.95	1.38	1.57	0.005233333	0.523333333	Latin_America	Latin_America
1725	Mosier et al.	1992	North America	Puerto Rico		2021-02-01	2021-06-04	1.36	Grassland	Grasslands		Ammonium	AS + AP	Surface broadcast		150	2021-01-25	0.6	0.65	0.004333333	0.433333333	Latin_America	Latin_America
1726	Mosier et al.	1992	North America	Puerto Rico		2021-02-01	2021-06-04	1.36	Grassland	Grasslands		Ammonium	AS + AP	Surface broadcast		300	6	0.6	2021-05-04	0.018	2021-01-08	Latin_America	Latin_America
1727	Mosier et al.	1992	North America	Puerto Rico		2021-02-01	2021-06-04	1.36	Grassland	Grasslands		Ammonium	AS + AP	Surface broadcast		300	2.55	0.6	1.95	0.0065	0.65	Latin_America	Latin_America
1731	Mosier et al.	1992	North America	Puerto Rico		2021-02-08		1.36	Grassland	Grasslands	Grassland	Ammonium	AS + AP	Surface broadcast		300	2021-11-04	1.43	9.97	0.033233333	3.323333333	Latin_America	Latin_America
1732	Mosier et al.	1992	North America	Puerto Rico		2021-03-07		0.95	Grassland	Grasslands	Grassland	Ammonium	AS + AP	Surface broadcast		300	3.84	1.38	2.46	0.0082	0.82	Latin_America	Latin_America
1733	Mosier et al.	1992	North America	Puerto Rico		2021-02-01	2021-06-04	2021-01-02	Grassland	Grasslands	Grassland	Ammonium	AS + AP	Surface broadcast		300	3.84	1.38	2.46	0.0082	0.82	Latin_America	Latin_America
1743	Mosier et al.	2003	North America	USA	33		2021-07-07	1.36	Maize	Cereals	Maize	Mineral N mix	UAN	Incorporated & placement	injected to about 5 cm below the soil surface in bands	134	2.62	0.29	2.33	0.01738806	1.73880597	North_America	Noth_America
1744	Mosier et al.	2003	North America	USA	33		2021-07-07	2021-01-28	Maize	Cereals	Maize	Mineral N mix	UAN	Incorporated & placement	injected to about 5 cm below the soil surface in bands	134	1.37	0.29	2021-01-08	0.008059701	0.805970149	North_America	Noth_America
1745	Mosier et al.	2004	North America	USA	33		2021-07-07	2021-01-28	Maize	Cereals	Maize	Mineral N mix	UAN	Incorporated & placement	injected to about 5 cm below the soil surface in bands	134	2021-01-02	0.29	0.91	0.006791045	0.679104478	North_America	Noth_America
1746	Mosier et al.	2002	North America	USA	33		2021-07-07	1.36	Maize	Cereals	Maize	Mineral N mix	UAN	Incorporated & placement	injected to about 5 cm below the soil surface in bands	134	0.97	0.29	0.68	0.005074627	0.507462687	North_America	Noth_America
1747	Mosier et al.	2004	North America	USA	33		2021-07-07	1.36	Maize	Cereals	Maize	Mineral N mix	UAN	Incorporated & placement	injected to about 5 cm below the soil surface in bands	134	0.86	0.29	0.57	0.004253731	0.425373134	North_America	Noth_America
1748	Mosier et al.	2002	North America	USA	33		2021-07-07	2021-01-28	Maize	Cereals	Maize	Mineral N mix	UAN	Incorporated & placement	injected to about 5 cm below the soil surface in bands	134	0.7	0.29	0.41	0.003059701	0.305970149	North_America	Noth_America
1749	Mosier et al.	2002	North America	USA	33		2021-07-07	1.36	Maize	Cereals	Maize	Mineral N mix	UAN	Incorporated & placement	injected to about 5 cm below the soil surface in bands	202	2021-01-03	0.29	2021-01-01	0.005	0.5	North_America	Noth_America
1750	Mosier et al.	2002	North America	USA	33		2021-07-07	2021-01-28	Maize	Cereals	Maize	Mineral N mix	UAN	Incorporated & placement	injected to about 5 cm below the soil surface in bands	202	0.94	0.29	0.65	0.003217822	0.321782178	North_America	Noth_America
1751	Mosier et al.	2003	North America	USA	33		2021-07-07	1.36	Maize	Cereals	Maize	Mineral N mix	UAN	Incorporated & placement	injected to about 5 cm below the soil surface in bands	224	3.56	0.29	2021-03-27	0.014598214	1.459821429	North_America	Noth_America
1752	Mosier et al.	2003	North America	USA	33		2021-07-07	2021-01-28	Maize	Cereals	Maize	Mineral N mix	UAN	Incorporated & placement	injected to about 5 cm below the soil surface in bands	224	2.98	0.29	2.69	0.012008929	1.200892857	North_America	Noth_America
1753	Mosier et al.	2004	North America	USA	33		2021-07-07	1.36	Maize	Cereals	Maize	Mineral N mix	UAN	Incorporated & placement	injected to about 5 cm below the soil surface in bands	224	1.46	0.29	2021-01-17	0.005223214	0.522321429	North_America	Noth_America
1754	Mosier et al.	2004	North America	USA	33		2021-07-07	2021-01-28	Maize	Cereals	Maize	Mineral N mix	UAN	Incorporated & placement	injected to about 5 cm below the soil surface in bands	224	1.45	0.29	2021-01-16	0.005178571	0.517857143	North_America	Noth_America
1757	Mosier et al.	1982	North America	USA		2021-01-05	2021-07-03	2021-01-22	Maize	Cereals		Ammonium	AS	Incorporated broadcast	surface+incorporated	200	2.95	2021-02-23	0.72	0.0036	0.36	North_America	Noth_America
1758	Mosier et al.	1983	North America	USA		2021-01-05	2021-07-03	2021-01-22	Barley	Cereals		Ammonium	AS	Incorporated broadcast	surface+incorporated	200	0.76	0.45	0.31	0.00155	0.155	North_America	Noth_America
1770	Mu et al.	2005	China	China	53	0.88	2021-05-06	1.32	Cabbage	Vegetables	Cabbage	Urea	UREA	Surface broadcast		96	2021-01-01	0.325	0.775	0.008072917	0.807291667	East_Asia	East_Asia
1771	Mu et al.	2006	China	China	53	0.88	2021-05-06	1.32	Cabbage	Vegetables	Cabbage	Urea	UREA	Surface broadcast		125	2021-01-01	0.325	0.775	0.0062	0.62	East_Asia	East_Asia
1772	Mu et al.	2006	China	China	20	1.41	2021-05-07	2021-01-29	Pepper	Vegetables	Lettuce	Urea	UREA	Surface broadcast		174	2021-11-06	2021-02-07	2021-08-09	0.051149425	5.114942529	East_Asia	East_Asia
1773	Mu et al.	2006	China	China	53	0.88	2021-05-06	1.32	Radish	Vegetables	Cabbage	Urea	UREA	Surface broadcast		174	2021-01-02	0.6	0.6	0.003448276	0.344827586	East_Asia	East_Asia
1774	Mu et al.	2005	China	China	53	0.88	2021-05-06	1.32	Cabbage	Vegetables		Urea	UREA	Surface broadcast		220	2021-06-08	0.325	6.475	0.029431818	2.943181818	East_Asia	East_Asia
1775	Mu et al.	2005	China	China	53	0.88	2021-05-06	1.32	Cabbage	Vegetables	Cabbage	Urea	UREA	Surface broadcast		231	2021-02-08	0.325	2.475	0.010714286	1.071428571	East_Asia	East_Asia
1776	Mu et al.	2005	China	China	20	1.41	2021-05-07	2021-01-29	Maize	Cereals		Mineral N mix	UREA+COMPOUND	Surface broadcast		244	2021-07-02	2021-01-04	2021-05-08	0.023770492	2.37704918	East_Asia	East_Asia
1784	Mu et al.	2005	China	China	20	1.41	2021-05-07	2021-01-29	Lettuce	Vegetables	Maize	Mineral N mix	UREA+NH4HCO3	Surface broadcast		146	2021-05-06	2021-01-02	2021-04-04	0.030136986	3.01369863	East_Asia	East_Asia
1785	Mu et al.	2005	China	China	20	1.41	2021-05-07	2021-01-29	Lettuce	Vegetables	Lettuce	Mineral N mix	UREA+NH4HCO3	Surface broadcast		202	2021-01-09	0.3	2021-01-06	0.007920792	0.792079208	East_Asia	East_Asia
1788	Nadeem et al.	2009	Europe	Norway	21	2021-03-09	6	2021-01-21	Spring barley	Cereals	Spring wheat	Ammonium Nitrate	CAN	N/A		60	2021-01-04	2021-01-12	0.28	0.004666667	0.466666667	Western_and_Central_Europe	Europe
1789	Nadeem et al.	2009	Europe	Norway	21	2021-03-01	2021-05-09	2021-01-29	Spring barley	Cereals	Spring wheat	Ammonium Nitrate	CAN	N/A		60	2021-01-16	2021-01-12	0.04	0.000666667	0.066666667	Western_and_Central_Europe	Europe
1790	Nadeem et al.	2010	Europe	Norway	21	2021-03-09	6	2021-01-21	Spring wheat	Cereals	Oats	Ammonium Nitrate	CAN	N/A		60	2021-01-01	0.88	0.22	0.003666667	0.366666667	Western_and_Central_Europe	Europe
1791	Nadeem et al.	2010	Europe	Norway	21	2021-03-01	2021-05-09	2021-01-29	Spring wheat	Cereals	Oats	Ammonium Nitrate	CAN	N/A		60	2021-01-02	0.88	0.14	0.002333333	0.233333333	Western_and_Central_Europe	Europe
1792	Nadeem et al.	2010	Europe	Norway	21	2021-03-01	2021-05-09	2021-01-29	Spring wheat	Cereals	Oats	Ammonium Nitrate	CAN	N/A		120	1.96	0.88	2021-01-08	0.009	0.9	Western_and_Central_Europe	Europe
1793	Nadeem et al.	2010	Europe	Norway	21	2021-03-09	6	2021-01-21	Spring wheat	Cereals	Oats	Ammonium Nitrate	CAN	N/A		120	1.73	0.88	0.85	0.007083333	0.708333333	Western_and_Central_Europe	Europe
1794	Nadeem et al.	2009	Europe	Norway	21	2021-03-01	2021-05-09	2021-01-29	Spring barley	Cereals	Spring wheat	Ammonium Nitrate	CAN	N/A		120	2021-01-06	2021-01-12	0.48	0.004	0.4	Western_and_Central_Europe	Europe
1795	Nadeem et al.	2009	Europe	Norway	21	2021-03-09	6	2021-01-21	Spring barley	Cereals	Spring wheat	Ammonium Nitrate	CAN	N/A		120	1.57	2021-01-12	0.45	0.00375	0.375	Western_and_Central_Europe	Europe
1802	Nash et al.	2010	North America	USA			2021-06-04	1.45	Maize	Cereals		Urea	NON POLYMER COATED UREA (NPCU)	Surface broadcast		140	2021-05-21	1.32	3.89	0.027785714	2.778571429	North_America	Noth_America
1803	Nash et al.	2009	North America	USA			2021-06-02	2021-01-04	Maize	Cereals		Urea	NON POLYMER COATED UREA (NPCU)	Surface broadcast		140	4.77	1.32	3.45	0.024642857	2.464285714	North_America	Noth_America
1804	Nash et al.	2009	North America	USA			2021-06-02	2021-01-04	Maize	Cereals		Urea + Additives	POLYMER COATED UREA (PCU)	Surface broadcast		140	2021-06-12	1.32	2021-04-08	0.034285714	3.428571429	North_America	Noth_America
1805	Nash et al.	2010	North America	USA			2021-06-04	1.45	Maize	Cereals		Urea + Additives	POLYMER COATED UREA (PCU)	Surface broadcast		140	4.84	1.32	3.52	0.025142857	2.514285714	North_America	Noth_America
1808	Ni et al.	2008	China	China	34	1.62	2021-07-01	2021-01-05	Bare	Fallow land	Soybean	Urea	UREA	Surface broadcast		225	0.88	0.14	0.74	0.003288889	0.328888889	East_Asia	East_Asia
1809	Ni et al.	2008	China	China	34	1.62	2021-07-01	2021-01-05	Maize	Cereals	Soybean	Urea	UREA	Surface broadcast		225	0.57	0.21	0.36	0.0016	0.16	East_Asia	East_Asia
1810	Nyamadzawo	2008	Sub-Saharan Africa	Zimbabwe	4	0.6	2021-05-04	2021-01-07	Maize	Cereals	Fallowed cropland	Ammonium Nitrate	AN	Surface broadcast		60	0.52	0.32	0.2	0.003333333	0.333333333	Africa	Africa
1811	Nyamadzawo	2008	Sub-Saharan Africa	Zimbabwe	4	0.6	2021-05-04	2021-01-07	Maize	Cereals	Fallowed cropland	Ammonium Nitrate	AN	Surface broadcast		120	0.41	0.32	0.09	0.00075	0.075	Africa	Africa
1817	Nyborg et al.	1989	North America	Canada		5.75	2021-06-02	2021-01-03	Bare	Fallow land		Nitrate	KN	Incorporated broadcast	incorporated	57	2021-03-05	1.34	2021-02-16	0.037894737	3.789473684	North_America	Noth_America
1818	Nyborg et al.	1989	North America	Canada		5.75	2021-06-02	2021-01-03	Bare	Fallow land		Nitrate	KN	Incorporated broadcast	incorporated	100	2021-06-03	1.34	4.69	0.0469	4.69	North_America	Noth_America
1819	Nyborg et al.	1989	North America	Canada		5.75	2021-06-02	2021-01-03	Bare	Fallow land		Nitrate	KN	Incorporated broadcast	incorporated	100	16.31	1.34	14.97	0.1497	14.97	North_America	Noth_America
1823	Parkin et al.	2011	North America	USA	20	2021-03-29	2021-07-02	2021-01-15	Maize	Cereals	Soybean	Urea + Additives	NUTRISPHERE	Surface broadcast		168	2.59	2021-01-17	1.42	0.008452381	0.845238095	North_America	Noth_America
1824	Parkin et al.	2010	North America	USA	21	2021-03-28	2021-06-07	1.35	Maize	Cereals	Maize	Urea + Additives	POLYMER-COATED UREA (ESN)	Surface broadcast		168	2021-12-01	4.65	7.45	0.044345238	4.43452381	North_America	Noth_America
1825	Parkin et al.	2009	North America	USA	21	2021-03-28	2021-06-07	1.35	Maize	Cereals	Maize	Urea + Additives	POLYMER-COATED UREA (ESN)	Surface broadcast		168	7.94	4.65	2021-03-29	0.019583333	1.958333333	North_America	Noth_America
1826	Parkin et al.	2011	North America	USA	20	2021-03-29	2021-07-02	2021-01-15	Maize	Cereals	Soybean	Urea + Additives	POLYMER-COATED UREA (ESN)	Surface broadcast		168	2.88	2021-01-17	1.71	0.010178571	1.017857143	North_America	Noth_America
1827	Parkin et al.	2010	North America	USA	21	2021-03-28	2021-06-07	1.35	Maize	Cereals	Maize	Mineral N mix	UAN	Surface broadcast		168	2021-12-05	4.65	7.85	0.04672619	4.672619048	North_America	Noth_America
1828	Parkin et al.	2009	North America	USA	21	2021-03-28	2021-06-07	1.35	Maize	Cereals	Maize	Mineral N mix	UAN	Surface broadcast		168	5.55	4.65	0.9	0.005357143	0.535714286	North_America	Noth_America
1829	Parkin et al.	2011	North America	USA	20	2021-03-29	2021-07-02	2021-01-15	Maize	Cereals	Soybean	Mineral N mix	UAN	Surface broadcast		168	2021-02-16	2021-01-17	0.99	0.005892857	0.589285714	North_America	Noth_America
1830	Parkin et al.	2010	North America	USA	21	2021-03-28	2021-06-07	1.35	Maize	Cereals	Maize	Mineral N mix	UAN + AGROTAINPLUS	Surface broadcast		168	13.4	4.65	8.75	0.052083333	5.208333333	North_America	Noth_America
1831	Parkin et al.	2009	North America	USA	21	2021-03-28	2021-06-07	1.35	Maize	Cereals	Maize	Mineral N mix	UAN + AGROTAINPLUS	Surface broadcast		168	2021-05-07	4.65	2021-01-05	0.00625	0.625	North_America	Noth_America
1832	Parkin et al.	2011	North America	USA	20	2021-03-29	2021-07-02	2021-01-15	Maize	Cereals	Soybean	Mineral N mix	UAN + AGROTAINPLUS	Surface broadcast		168	2.36	2021-01-17	2021-01-19	0.007083333	0.708333333	North_America	Noth_America
1833	Parkin et al.	2011	North America	USA	20	2021-03-29	2021-07-02	2021-01-15	Maize	Cereals	Soybean	Urea	UREA	Surface broadcast		168	2.88	2021-01-17	1.71	0.010178571	1.017857143	North_America	Noth_America
1834	Parkin et al.	2010	North America	USA	21	2021-03-28	2021-06-07	1.35	Maize	Cereals	Maize	Urea + Additives	UREA + SUPERU	Surface broadcast		168	2021-11-08	4.65	2021-07-15	0.042559524	4.255952381	North_America	Noth_America
1835	Parkin et al.	2009	North America	USA	21	2021-03-28	2021-06-07	1.35	Maize	Cereals	Maize	Urea + Additives	UREA + SUPERU	Surface broadcast		168	2021-07-03	4.65	2.38	0.014166667	1.416666667	North_America	Noth_America
1836	Parkin et al.	2011	North America	USA	20	2021-03-29	2021-07-02	2021-01-15	Maize	Cereals	Soybean	Urea + Additives	UREA + SUPERU	Surface broadcast		168	2.92	2021-01-17	1.75	0.010416667	1.041666667	North_America	Noth_America
1839	Parton et al.	1982	North America	USA	28	2021-02-04			Shortgrass steppe	Grasslands	Shortgrass steppe	Urea	UREA SOLUTION	N/A		450	0.69	0.08	0.61	0.001355556	0.135555556	North_America	Noth_America
1840	Parton et al.	1981	North America	USA	28	2021-02-04			Shortgrass steppe	Grasslands	Shortgrass steppe	Urea	UREA SOLUTION	N/A		450	0.3	0.16	0.14	0.000311111	0.031111111	North_America	Noth_America
1841	Passianoto et al.	2001	Latin America & Caribbean	Brazil			2021-05-09	1.46	Brachiaria	Grasslands	Pasture	Ammonium	AS	Surface broadcast		42	2021-02-23	0.07	2021-02-16	0.051428571	5.142857143	Latin_America	Latin_America
1845	Pathak et al.	1999	South Asia	India	21		2021-08-01	1.38	Wheat (5 irrigations)	Cereals	Rice	Urea	UREA	Surface broadcast	broadcast	120	0.8	0.37	0.43	0.003583333	0.358333333	South_Asia	South_Asia
1846	Pathak et al.	1999	South Asia	India	21		2021-08-01	1.38	Wheat (5 irrigations)	Cereals	Rice	Urea	UREA	Surface broadcast	broadcast	120	0.77	0.37	0.4	0.003333333	0.333333333	South_Asia	South_Asia
1847	Pathak et al.	1999	South Asia	India	21		2021-08-01	1.38	Wheat (3 irrigations)	Cereals	Rice	Urea	UREA	Surface broadcast	broadcast	120	0.73	0.31	0.42	0.0035	0.35	South_Asia	South_Asia
1848	Pathak et al.	1999	South Asia	India	21		2021-08-01	1.38	Wheat (3 irrigations)	Cereals	Rice	Urea	UREA	Surface broadcast	broadcast	120	0.71	0.31	0.4	0.003333333	0.333333333	South_Asia	South_Asia
1853	Pelster et al.	2004	North America	Canada	38	2021-03-08	2021-06-03		Maize	Cereals	Soybean	Mineral N mix	MINERAL N	Surface placement	at seeding applied with the seeder, followed by a sidedress, banded between the rows	80	1.99	0.97	2021-01-02	0.01275	1.275	North_America	Noth_America
1854	Pelster et al.	2004	North America	Canada	38	2021-03-08	2021-06-03		Maize	Cereals	Soybean	Mineral N mix	MINERAL N	Surface placement	at seeding applied with the seeder, followed by a sidedress, banded between the rows	80	1.99	0.97	2021-01-02	0.01275	1.275	North_America	Noth_America
1855	Pelster et al.	2004	North America	Canada	38	2021-03-08	2021-06-03		Maize	Cereals	Soybean	Mineral N mix	MINERAL N	Surface placement	at seeding applied with the seeder, followed by a sidedress, banded between the rows	160	2.53	0.97	1.56	0.00975	0.975	North_America	Noth_America
1856	Pelster et al.	2004	North America	Canada	38	2021-03-08	2021-06-03		Maize	Cereals	Soybean	Mineral N mix	MINERAL N	Surface placement	at seeding applied with the seeder, followed by a sidedress, banded between the rows	160	2.53	0.97	1.56	0.00975	0.975	North_America	Noth_America
1857	Peng et al.	2008	China	China	21		2021-07-09	2021-01-22	Grassland	Grasslands	Grassland	Ammonium	AS	Surface broadcast		100	0.6	0.34	0.26	0.0026	0.26	East_Asia	East_Asia
1858	Peng et al.	2007	China	China	21		2021-07-09	2021-01-22	Grassland	Grasslands	Grassland	Ammonium	AS	Surface broadcast		100	0.56	0.34	0.22	0.0022	0.22	East_Asia	East_Asia
1859	Peng et al.	2008	China	China	21		2021-07-09	2021-01-22	Grassland	Grasslands	Grassland	Ammonium Nitrate	CAN	Surface broadcast		50	0.46	0.34	0.12	0.0024	0.24	East_Asia	East_Asia
1860	Peng et al.	2007	China	China	21		2021-07-09	2021-01-22	Grassland	Grasslands	Grassland	Ammonium Nitrate	CAN	Surface broadcast		50	0.41	0.34	0.07	0.0014	0.14	East_Asia	East_Asia
1861	Peng et al.	2008	China	China	21		2021-07-09	2021-01-22	Grassland	Grasslands	Grassland	Ammonium Nitrate	CAN	Surface broadcast		100	0.59	0.34	0.25	0.0025	0.25	East_Asia	East_Asia
1862	Peng et al.	2007	China	China	21		2021-07-09	2021-01-22	Grassland	Grasslands	Grassland	Ammonium Nitrate	CAN	Surface broadcast		100	0.59	0.34	0.25	0.0025	0.25	East_Asia	East_Asia
1863	Peng et al.	2008	China	China	21		2021-07-09	2021-01-22	Grassland	Grasslands	Grassland	Ammonium Nitrate	CAN	Surface broadcast		200	0.63	0.34	0.29	0.00145	0.145	East_Asia	East_Asia
1864	Peng et al.	2007	China	China	21		2021-07-09	2021-01-22	Grassland	Grasslands	Grassland	Ammonium Nitrate	CAN	Surface broadcast		200	0.5	0.34	0.16	0.0008	0.08	East_Asia	East_Asia
1867	Peng et al.	2008	China	China	21		2021-07-09	2021-01-22	Grassland	Grasslands	Grassland	Mineral N mix	NS	Surface broadcast		100	0.52	0.34	0.18	0.0018	0.18	East_Asia	East_Asia
1868	Peng et al.	2007	China	China	21		2021-07-09	2021-01-22	Grassland	Grasslands	Grassland	Mineral N mix	NS	Surface broadcast		100	0.45	0.34	0.11	0.0011	0.11	East_Asia	East_Asia
1869	Pfab et al.	2008	Europe	Germany	30	2021-01-08	2021-05-05		Lettuce - cauliflower	Vegetables		Mineral N mix	ASN	Surface broadcast		401	2021-08-08	2021-02-15	6.65	0.016583541	1.658354115	Western_and_Central_Europe	Europe
1870	Pfab et al.	2009	Europe	Germany	30	2021-01-08	2021-05-05		Lettuce - cauliflower	Vegetables		Mineral N mix	ASN	Surface broadcast		401	2021-04-07	2021-02-15	2.55	0.006359102	0.635910224	Western_and_Central_Europe	Europe
1871	Pfab et al.	2008	Europe	Germany	30	2021-01-08	2021-05-05		Lettuce - cauliflower	Vegetables		Mineral N mix	ASN DEPOT	Incorporated & placement	soil surface depot	401	2021-10-05	2021-02-15	8.35	0.020822943	2.082294264	Western_and_Central_Europe	Europe
1872	Pfab et al.	2009	Europe	Germany	30	2021-01-08	2021-05-05		Lettuce - cauliflower-green rye	Vegetables		Mineral N mix	ASN DEPOT	Incorporated & placement	soil surface depot	401	2021-04-05	2021-02-15	2.35	0.005860349	0.586034913	Western_and_Central_Europe	Europe
1875	Pfab et al.	2008	Europe	Germany	30	2021-01-08	2021-05-05		Lettuce - cauliflower	Vegetables		Mix N + NI	ENTEC (ASN WITH DMPP NITRIFICATION INHIBITOR)	Surface broadcast		401	2021-04-07	2021-02-15	2.55	0.006359102	0.635910224	Western_and_Central_Europe	Europe
1876	Pfab et al.	2009	Europe	Germany	30	2021-01-08	2021-05-05		Lettuce - cauliflower-green rye	Vegetables		Mix N + NI	ENTEC (ASN WITH DMPP NITRIFICATION INHIBITOR)	Surface broadcast		401	2021-02-08	2021-02-15	0.65	0.001620948	0.162094763	Western_and_Central_Europe	Europe
1889	Pinto et al.	1998	Europe	Spain			2021-06-08		Perennial pasture	Grasslands	Perennial pasture	Ammonium Nitrate	CAN	Surface broadcast		150	0.56	0.26	0.3	0.002	0.2	Western_and_Central_Europe	Europe
1890	Pinto et al.	1998	Europe	Spain			2021-06-08		Perennial pasture	Grasslands	Perennial pasture	Ammonium Nitrate	CAN	Surface broadcast		150	0.29	0.05	0.24	0.0016	0.16	Western_and_Central_Europe	Europe
1891	Pinto et al.	1998	Europe	Spain			2021-06-08		Perennial pasture	Grasslands	Perennial pasture	Ammonium Nitrate	CAN	Surface broadcast		150	0.28	0.03	0.25	0.001666667	0.166666667	Western_and_Central_Europe	Europe
1895	Plaza-Bonilla et al.	2011	Europe	Spain	31	1.56	8		Barley	Cereals	Barley	Mineral N mix	AS+AN	Surface broadcast	broadcast	75	2021-01-18	0.58	0.6	0.008	0.8	Western_and_Central_Europe	Europe
1896	Plaza-Bonilla et al.	2011	Europe	Spain	31	1.56	8		Barley	Cereals	Barley	Mineral N mix	AS+AN	Surface broadcast	broadcast	75	0.65	0.58	0.07	0.000933333	0.093333333	Western_and_Central_Europe	Europe
1897	Plaza-Bonilla et al.	2011	Europe	Spain	12	0.76	2021-08-05		Barley	Cereals	Barley	Mineral N mix	AS+AN	Surface broadcast	broadc.	120	0.68	0.58	0.1	0.000833333	0.083333333	Western_and_Central_Europe	Europe
1898	Plaza-Bonilla et al.	2011	Europe	Spain	12	0.76	2021-08-05		Barley	Cereals	Barley	Mineral N mix	AS+AN	Surface broadcast	broadcast	120	0.38	0.58	-0.2	-0.001666667	-0.166666667	Western_and_Central_Europe	Europe
1899	Plaza-Bonilla et al.	2011	Europe	Spain	31	1.56	8		Barley	Cereals	Barley	Mineral N mix	AS+AN	Surface broadcast	broadcast	150	1.85	0.58	2021-01-27	0.008466667	0.846666667	Western_and_Central_Europe	Europe
1900	Plaza-Bonilla et al.	2011	Europe	Spain	31	1.56	8		Barley	Cereals	Barley	Mineral N mix	AS+AN	Surface broadcast	broadcast	150	1.76	0.58	2021-01-18	0.007866667	0.786666667	Western_and_Central_Europe	Europe
1901	Plaza-Bonilla et al.	2011	Europe	Spain	12	0.76	2021-08-05		Barley	Cereals	Barley	Mineral N mix	AS+AN	Surface broadcast	broadcast	240	0.76	0.58	0.18	0.00075	0.075	Western_and_Central_Europe	Europe
1902	Plaza-Bonilla et al.	2011	Europe	Spain	12	0.76	2021-08-05		Barley	Cereals	Barley	Mineral N mix	AS+AN	Surface broadcast	broadc.	240	0.72	0.58	0.14	0.000583333	0.058333333	Western_and_Central_Europe	Europe
1914	Qiao et al.	2007	China	China	40	2021-02-08	7	2021-01-02	Soybean	Legumes	Maize	Mineral N mix	UREA+(NH4)2HPO4	N/A		20	0.2	0.36	-0.16	-0.008	-0.8	East_Asia	East_Asia
1915	Qiao et al.	2006	China	China	40	2021-02-08	7	2021-01-02	Maize	Cereals	Wheat	Mineral N mix	UREA+(NH4)2HPO4	N/A		113	0.73	0.53	0.2	0.001769912	0.17699115	East_Asia	East_Asia
1916	Qiao et al.	2008	China	China	40	2021-02-08	7	2021-01-02	Wheat	Cereals	Soybean	Mineral N mix	UREA+(NH4)2HPO4	N/A		113	0.22	0.14	0.08	0.000707965	0.07079646	East_Asia	East_Asia
1917	Qiao et al.	2007	China	China	40	2021-02-08	7	2021-01-02	Soybean	Legumes	Maize	Mineral N mix	UREA+(NH4)2HPO4+K2SO4	N/A		20	0.19	0.36	-0.17	-0.0085	-0.85	East_Asia	East_Asia
1918	Qiao et al.	2006	China	China	40	2021-02-08	7	2021-01-02	Maize	Cereals	Wheat	Mineral N mix	UREA+(NH4)2HPO4+K2SO4	N/A		113	0.75	0.53	0.22	0.001946903	0.194690265	East_Asia	East_Asia
1919	Qiao et al.	2008	China	China	40	2021-02-08	7	2021-01-02	Wheat	Cereals	Soybean	Mineral N mix	UREA+(NH4)2HPO4+K2SO4	N/A		113	0.2	0.14	0.06	0.000530973	0.053097345	East_Asia	East_Asia
1923	Qiao et al.	2007	China	China	40	2021-02-08	7	2021-01-02	Soybean	Legumes	Maize	Urea	UREA+K2SO4	N/A		20	0.27	0.36	-0.09	-0.0045	-0.45	East_Asia	East_Asia
1924	Qiao et al.	2006	China	China	40	2021-02-08	7	2021-01-02	Maize	Cereals	Wheat	Urea	UREA+K2SO4	N/A		113	0.85	0.53	0.32	0.002831858	0.283185841	East_Asia	East_Asia
1925	Qiao et al.	2008	China	China	40	2021-02-08	7	2021-01-02	Wheat	Cereals	Soybean	Urea	UREA+K2SO4	N/A		113	0.41	0.14	0.27	0.002389381	0.238938053	East_Asia	East_Asia
1926	Rafique et al.	2007	Europe	Ireland	29	2021-04-21	2021-05-08	2021-01-02	Ryegrass	Grasslands		Ammonium Nitrate	CAN	Surface broadcast		153	1.99	2021-01-23	0.76	0.00496732	0.496732026	Western_and_Central_Europe	Europe
1927	Rafique et al.	2008	Europe	Ireland	29	2021-04-21	2021-05-08	2021-01-02	Ryegrass	Grasslands		Ammonium Nitrate	CAN	Surface broadcast		232	3.35	2021-01-23	2021-02-12	0.009137931	0.913793103	Western_and_Central_Europe	Europe
1928	Rafique et al.	2007	Europe	Ireland	24	5.76	2021-06-04	0.88	Ryegrass	Grasslands		Ammonium Nitrate	CAN	Surface broadcast		373	8.35	2021-01-23	2021-07-12	0.019088472	1.908847185	Western_and_Central_Europe	Europe
1929	Rafique et al.	2008	Europe	Ireland	24	5.76	2021-06-04	0.88	Ryegrass	Grasslands		Ammonium Nitrate	CAN	Surface broadcast		418	12.61	2021-01-23	11.38	0.02722488	2.722488038	Western_and_Central_Europe	Europe
1948	Rafique et al.	2007	Europe	Ireland	39	8.59	2021-06-05	0.83	Ryegrass	Grasslands		Urea	U	Surface broadcast		121	2.67	2021-01-23	1.44	0.011900826	1.190082645	Western_and_Central_Europe	Europe
1949	Rafique et al.	2008	Europe	Ireland	39	8.59	2021-06-05	0.83	Ryegrass	Grasslands		Urea	U	Surface broadcast		140	2.44	2021-01-23	2021-01-21	0.008642857	0.864285714	Western_and_Central_Europe	Europe
1950	Rafique et al.	2007	Europe	Ireland	18	4.58	2021-05-07	2021-01-08	Ryegrass	Grasslands		Mineral N mix	UREA/CAN	Surface broadcast		335	8.63	2021-01-23	2021-07-04	0.022089552	2.208955224	Western_and_Central_Europe	Europe
1951	Rafique et al.	2008	Europe	Ireland	18	4.58	2021-05-07	2021-01-08	Ryegrass	Grasslands		Mineral N mix	UREA/CAN	Surface broadcast		356	2021-09-02	2021-01-23	7.97	0.02238764	2.238764045	Western_and_Central_Europe	Europe
1952	Rafique et al.	2007	Europe	Ireland	19	5.36	2021-05-09	0.99	Ryegrass	Grasslands		Mineral N mix	UREA/CAN	Surface broadcast		377	2021-09-09	2021-01-23	7.86	0.020848806	2.084880637	Western_and_Central_Europe	Europe
1953	Rafique et al.	2008	Europe	Ireland	19	5.36	2021-05-09	0.99	Ryegrass	Grasslands		Mineral N mix	UREA/CAN	Surface broadcast		432	10.39	2021-01-23	2021-09-16	0.021203704	2.12037037	Western_and_Central_Europe	Europe
1962	Ramu et al.	2010	South Asia	India	21	0.5	2021-07-08		Sorghum	Cereals		Urea	UREA FURROW	Incorporated & placement	subsuface banding	90	0.16	0.11	0.05	0.000555556	0.055555556	South_Asia	South_Asia
1963	Ramu et al.	2010	South Asia	India	52	0.57	2021-08-03		Sorghum	Cereals		Urea	UREA FURROW	Incorporated & placement	subsuface banding	90	0.1	0.08	0.02	0.000222222	0.022222222	South_Asia	South_Asia
1964	Ramu et al.	2010	South Asia	India	21	0.5	2021-07-08		Sorghum	Cereals		Urea	UREA RIDGE	Incorporated & placement	subsuface banding	90	1.81	0.15	1.66	0.018444444	1.844444444	South_Asia	South_Asia
1965	Ramu et al.	2010	South Asia	India	52	0.57	2021-08-03		Sorghum	Cereals		Urea	UREA RIDGE	Incorporated & placement	subsuface banding	90	0.7	0.09	0.61	0.006777778	0.677777778	South_Asia	South_Asia
1966	Rochette et al.	2004	North America	Canada		37.44	5		Lettuce	Vegetables	Vegetable	Ammonium Nitrate	AN	Surface broadcast	broadcast	50	2021-11-08	17.2	-5.4	-0.108	-10.8	North_America	Noth_America
1967	Rochette et al.	2004	North America	Canada		37.44	5		Lettuce	Vegetables	Vegetable	Ammonium Nitrate	AN	Surface broadcast	broadcast	50	2021-10-02	17.2	-7	-0.14	-14	North_America	Noth_America
1968	Rochette et al.	2005	North America	Canada		37.44	5		Lettuce	Vegetables	Vegetable	Ammonium Nitrate	AN	Surface broadcast	broadcast	50	40.2	17.2	23	0.46	46	North_America	Noth_America
1969	Rochette et al.	2005	North America	Canada		37.44	5		Lettuce	Vegetables	Vegetable	Ammonium Nitrate	AN	Surface broadcast	broadcast	50	32.2	17.2	15	0.3	30	North_America	Noth_America
1970	Rochette et al.	2005	North America	Canada		37.44	5		Lettuce	Vegetables	Vegetable	Ammonium Nitrate	AN	Surface broadcast	broadcast	100	31.3	17.2	14.1	0.141	14.1	North_America	Noth_America
1971	Rochette et al.	2005	North America	Canada		37.44	5		Lettuce	Vegetables	Vegetable	Ammonium Nitrate	AN	Surface broadcast	broadcast	100	13	17.2	-4.2	-0.042	-4.2	North_America	Noth_America
1972	Rochette et al.	2004	North America	Canada		37.44	5		Lettuce	Vegetables	Vegetable	Ammonium Nitrate	AN	Surface broadcast	broadcast	100	2021-07-09	17.2	-9.3	-0.093	-9.3	North_America	Noth_America
1973	Rochette et al.	2004	North America	Canada		37.44	5		Lettuce	Vegetables	Vegetable	Ammonium Nitrate	AN	Surface broadcast	broadcast	100	5	17.2	-12.2	-0.122	-12.2	North_America	Noth_America
1974	Rochette et al.	2005	North America	Canada		37.44	5		Lettuce	Vegetables	Vegetable	Ammonium Nitrate	AN	Surface broadcast	broadcast	150	22.6	17.2	2021-05-04	0.036	2021-03-06	North_America	Noth_America
1975	Rochette et al.	2005	North America	Canada		37.44	5		Lettuce	Vegetables	Vegetable	Ammonium Nitrate	AN	Surface broadcast	broadcast	150	14.6	17.2	-2.6	-0.017333333	-1.733333333	North_America	Noth_America
1976	Rochette et al.	2004	North America	Canada		37.44	5		Lettuce	Vegetables	Vegetable	Ammonium Nitrate	AN	Surface broadcast	broadcast	150	2021-07-05	17.2	-9.7	-0.064666667	-6.466666667	North_America	Noth_America
1977	Rochette et al.	2004	North America	Canada		37.44	5		Lettuce	Vegetables	Vegetable	Ammonium Nitrate	AN	Surface broadcast	broadcast	150	2021-03-06	17.2	-13.6	-0.090666667	-9.066666667	North_America	Noth_America
1982	Roth et al.	2010	Europe	Ireland			2021-06-08		Miscanthus	Row crops	Miscanthus	Ammonium Nitrate	CAN	Surface broadcast		63	0.86	0.46	0.4	0.006349206	0.634920635	Western_and_Central_Europe	Europe
1983	Roth et al.	2010	Europe	Ireland			2021-06-08		Miscanthus	Row crops	Miscanthus	Ammonium Nitrate	CAN	Surface broadcast		125	2021-01-05	0.46	0.59	0.00472	0.472	Western_and_Central_Europe	Europe
1985	Ruser et al.	1995	Europe	Germany		1.48	2021-05-08	2021-01-03	Maize	Cereals		Ammonium Nitrate	CAN	Surface broadcast	sprayed broadcast	65	1.34	0.29	2021-01-05	0.016153846	1.615384615	Western_and_Central_Europe	Europe
1986	Ruser et al.	1995	Europe	Germany		1.48	2021-05-08	2021-01-03	Maize	Cereals		Ammonium Nitrate	CAN	Surface broadcast	sprayed broadcast	130	2.41	0.29	2021-02-12	0.016307692	1.630769231	Western_and_Central_Europe	Europe
1988	Ruser et al.	1995	Europe	Germany		1.48	2021-05-08	2021-01-03	Potato	Row crops		Mineral N mix	UAN	Surface broadcast	sprayed broadcast	50	2021-05-07	0.29	5.41	0.1082	10.82	Western_and_Central_Europe	Europe
1989	Ruser et al.	1995	Europe	Germany		1.48	2021-05-08	2021-01-03	Wheat	Cereals		Mineral N mix	UAN	Surface broadcast	sprayed broadcast	90	2021-02-07	0.29	2.41	0.026777778	2.677777778	Western_and_Central_Europe	Europe
1990	Ruser et al.	1995	Europe	Germany		1.48	2021-05-08	2021-01-03	Potato	Row crops		Mineral N mix	UAN	Surface broadcast	sprayed broadcast	150	2021-06-09	0.29	6.61	0.044066667	4.406666667	Western_and_Central_Europe	Europe
1991	Ruser et al.	1995	Europe	Germany		1.48	2021-05-08	2021-01-03	Wheat	Cereals		Mineral N mix	UAN	Surface broadcast	sprayed broadcast	180	3.64	0.29	3.35	0.018611111	1.861111111	Western_and_Central_Europe	Europe
1992	Ryden	1980	Europe	UK		3.47	2021-06-03	2021-01-06	Grassland	Grasslands		Ammonium Nitrate	AN	Surface broadcast		250	2021-03-05	-0.6	2021-04-01	0.0164	1.64	Western_and_Central_Europe	Europe
1993	Ryden	1980	Europe	UK		3.47	2021-06-03	2021-01-06	Grassland	Grasslands		Ammonium Nitrate	AN	Surface broadcast		500	8	-0.6	2021-08-06	0.0172	1.72	Western_and_Central_Europe	Europe
1995	Sakata et al.	2010	South-East Asia	Malaysia		46.7	2021-03-03	0.2	Oil palm	Perennials	Oil palm	Urea + Additives	COATED NPK+MURIATE OF POTASH+UREA	Incorporated & placement	subsuface banding	184	24.2	2021-06-11	18.09	0.098315217	9.831521739	East_Asia	East_Asia
1996	Sakata et al.	2011	South-East Asia	Indonesia	33	2.34	2021-04-07	2021-01-01	Oil palm	Perennials	Oil palm	Urea + Additives	COATED NPK+MURIATE OF POTASH+UREA	Incorporated & placement	subsuface banding	184	2021-04-09	2021-06-11	-2.02	-0.010978261	-1.097826087	East_Asia	East_Asia
1997	Sakata et al.	2010	South-East Asia	Malaysia	3	1.85	2021-04-08	2021-01-05	Oil palm	Perennials	Oil palm	Urea + Additives	COATED NPK+MURIATE OF POTASH+UREA	Incorporated & placement	subsuface banding	184	0.18	2021-06-11	-5.93	-0.032228261	-3.222826087	East_Asia	East_Asia
2004	Sakata et al.	2010	South-East Asia	Malaysia		46.7	2021-03-03	0.2	Oil palm	Perennials	Oil palm	Mineral N mix	NPK+MURIATE OF POTASH+UREA	Surface placement	suface placement	448	42.7	2021-06-11	36.59	0.081674107	8.167410714	East_Asia	East_Asia
2005	Sakata et al.	2011	South-East Asia	Indonesia	33	2.34	2021-04-07	2021-01-01	Oil palm	Perennials	Oil palm	Mineral N mix	NPK+MURIATE OF POTASH+UREA	Surface placement	suface placement	448	1.99	2021-06-11	-4.12	-0.009196429	-0.919642857	East_Asia	East_Asia
2006	Sakata et al.	2010	South-East Asia	Malaysia	3	1.85	2021-04-08	2021-01-05	Oil palm	Perennials	Oil palm	Mineral N mix	NPK+MURIATE OF POTASH+UREA	Surface placement	suface placement	448	0.42	2021-06-11	-5.69	-0.012700893	-1.270089286	East_Asia	East_Asia
2014	Sanchez-Martin et al.	2008	Europe	Spain	28	0.82	2021-07-03	2021-01-04	Onion	Vegetables	Onion	Urea	U	Incorporated broadcast	incorporated into the upper 10 cm	110	0.99	0.16	0.83	0.007545455	0.754545455	Western_and_Central_Europe	Europe
2018	Sanz-Cobena et al.	2009	Europe	Spain	28	0.82	2021-07-09	2021-01-04	Maize	Cereals		Urea	U	Surface broadcast		250	1.59	0.12	1.47	0.00588	0.588	Western_and_Central_Europe	Europe
2019	Sanz-Cobena et al.	2009	Europe	Spain	28	0.82	2021-07-09	2021-01-04	Maize	Cereals	Maize	Urea	U	Surface broadcast		250	2021-01-08	0.12	0.96	0.00384	0.384	Western_and_Central_Europe	Europe
2020	Sanz-Cobena et al.	2009	Europe	Spain	28	0.82	2021-07-09	2021-01-04	Fallow	Fallow land	Maize	Urea	U	N/A		250	0.15	0.01	0.14	0.00056	0.056	Western_and_Central_Europe	Europe
2021	Sanz-Cobena et al.	2009	Europe	Spain	28	0.82	2021-07-09	2021-01-04	Maize	Cereals	Maize	Urea + Additives	U+UI	Surface broadcast		250	2021-01-03	0.12	0.91	0.00364	0.364	Western_and_Central_Europe	Europe
2022	Sanz-Cobena et al.	2009	Europe	Spain	28	0.82	2021-07-09	2021-01-04	Maize	Cereals		Urea + Additives	U+UI	Surface broadcast		250	0.72	0.12	0.6	0.0024	0.24	Western_and_Central_Europe	Europe
2023	Sanz-Cobena et al.	2009	Europe	Spain	28	0.82	2021-07-09	2021-01-04	Fallow	Fallow land	Maize	Urea + Additives	U+UI	N/A		250	0.03	0.01	0.02	0.00008	0.008	Western_and_Central_Europe	Europe
2024	Sanz-Cobena et al.	2009	Europe	Spain	28	0.82	2021-07-09	2021-01-04	Maize	Cereals		Urea + NI	U+UI+NI	Surface broadcast		250	2021-01-21	0.12	2021-01-09	0.00436	0.436	Western_and_Central_Europe	Europe
2025	Sanz-Cobena et al.	2009	Europe	Spain	28	0.82	2021-07-09	2021-01-04	Maize	Cereals	Maize	Urea + NI	U+UI+NI	Surface broadcast		250	0.62	0.12	0.5	0.002	0.2	Western_and_Central_Europe	Europe
2026	Sanz-Cobena et al.	2009	Europe	Spain	28	0.82	2021-07-09	2021-01-04	Fallow	Fallow land	Maize	Urea + NI	U+UI+NI	N/A		250	0.12	0.01	0.11	0.00044	0.044	Western_and_Central_Europe	Europe
2027	Schils et al.	2002	Europe	Netherlands			2021-05-05		Perennial ryegrass	Grasslands	Perennial ryegrass	Ammonium Nitrate	CAN	Surface broadcast		120	0.3	0.1	0.2	0.001666667	0.166666667	Western_and_Central_Europe	Europe
2028	Schils et al.	2001	Europe	Netherlands			2021-05-05		Perennial ryegrass	Grasslands	Perennial ryegrass	Ammonium Nitrate	CAN	Surface broadcast		120	0.18	0.1	0.08	0.000666667	0.066666667	Western_and_Central_Europe	Europe
2029	Schils et al.	2001	Europe	Netherlands			2021-05-05		Perennial ryegrass	Grasslands	Perennial ryegrass	Ammonium Nitrate	CAN	Surface broadcast		240	0.67	0.1	0.57	0.002375	0.2375	Western_and_Central_Europe	Europe
2030	Schils et al.	2002	Europe	Netherlands			2021-05-05		Perennial ryegrass	Grasslands	Perennial ryegrass	Ammonium Nitrate	CAN	Surface broadcast		240	0.41	0.1	0.31	0.001291667	0.129166667	Western_and_Central_Europe	Europe
2031	Schils et al.	2001	Europe	Netherlands			2021-05-05		Perennial ryegrass	Grasslands	Perennial ryegrass	Ammonium Nitrate	CAN	Surface broadcast		330	0.56	0.1	0.46	0.001393939	0.139393939	Western_and_Central_Europe	Europe
2032	Schils et al.	2002	Europe	Netherlands			2021-05-05		Perennial ryegrass	Grasslands	Perennial ryegrass	Ammonium Nitrate	CAN	Surface broadcast		330	0.53	0.1	0.43	0.00130303	0.13030303	Western_and_Central_Europe	Europe
2044	Schmer et al.	2010	North America	USA					Switchgrass	Grasslands		Urea	UREA	Surface broadcast		67	0.18	0.06	0.12	0.001791045	0.179104478	North_America	Noth_America
2045	Seiler et al.	1976	Europe	Germany					Weeds	Grasslands		Ammonium	ACL	Surface broadcast	broadcast	100	0.13	0.04	0.09	0.0009	0.09	Western_and_Central_Europe	Europe
2046	Seiler et al.	1976	Europe	Germany					Weeds	Grasslands		Ammonium Nitrate	AN	Surface broadcast	broadcast	100	0.09	0.04	0.05	0.0005	0.05	Western_and_Central_Europe	Europe
2048	Seiler et al.	1976	Europe	Germany					Weeds	Grasslands		Urea + Additives	SN	Surface broadcast	broadcast	100	0.05	0.04	0.01	0.0001	0.01	Western_and_Central_Europe	Europe
2050	Senbayram et al.	2007	Europe	Germany					Grassland	Grasslands	Grassland	Ammonium Nitrate	CAN	N/A		480	0.8	0.18	0.62	0.001291667	0.129166667	Western_and_Central_Europe	Europe
2053	Shepherd et al.	1988	North America	Canada		2021-01-02			Beans	Legumes		Ammonium Nitrate	AN	Surface broadcast		13	2021-01-27	0.44	0.83	0.063846154	6.384615385	North_America	Noth_America
2054	Shepherd et al.	1988	North America	Canada		2021-01-02			Beans	Legumes		Ammonium Nitrate	AN	Surface broadcast		26	1.59	0.44	2021-01-15	0.044230769	4.423076923	North_America	Noth_America
2055	Shepherd et al.	1988	North America	Canada		2021-01-02			Beans	Legumes		Ammonium Nitrate	AN	Surface broadcast		39	2.55	0.44	2021-02-11	0.054102564	5.41025641	North_America	Noth_America
2059	Shi et al.	2008	China	China	14	2021-01-09	2021-07-07	1.59	Wheat	Cereals	Maize	Urea + Additives	CONTROLLED RELEASE N	Surface broadcast		92	0.77	0.51	0.26	0.002826087	0.282608696	East_Asia	East_Asia
2060	Shi et al.	2008	China	China	14	2021-01-09	2021-07-07	1.59	Maize	Cereals	Wheat	Urea + Additives	CONTROLLED RELEASE N	Surface broadcast		188	0.84	0.44	0.4	0.00212766	0.212765957	East_Asia	East_Asia
2061	Shi et al.	2008	China	China	14	2021-01-09	2021-07-07	1.58	Maize	Cereals	Wheat	Urea	UREA	Surface broadcast		300	2021-01-26	0.44	0.82	0.002733333	0.273333333	East_Asia	East_Asia
2062	Shi et al.	2008	China	China	14	2021-01-09	2021-07-07	1.58	Wheat	Cereals	Maize	Urea	UREA	Surface broadcast		300	0.94	0.51	0.43	0.001433333	0.143333333	East_Asia	East_Asia
2063	Shi et al.	2008	China	China	14	2021-01-09	2021-07-07	1.58	Wheat	Cereals	Maize	Urea	UREA+PK	Surface broadcast		100	0.94	0.51	0.43	0.0043	0.43	East_Asia	East_Asia
2064	Shi et al.	2008	China	China	14	2021-01-09	2021-07-07	1.58	Maize	Cereals	Wheat	Urea	UREA+PK	Surface broadcast		118	0.82	0.44	0.38	0.003220339	0.322033898	East_Asia	East_Asia
2068	Shi et al.	2011	China	China	14	2021-01-09	2021-07-07	1.52	Maize	Cereals	Wheat	Urea + Additives	CONTROLLED RELEASE UREA	Surface broadcast		185	0.93	0.44	0.49	0.002648649	0.264864865	East_Asia	East_Asia
2069	Shi et al.	2011	China	China	14	2021-01-09	2021-07-07	1.52	Maize	Cereals	Wheat	Mineral N mix	CONVENTIONAL TREATMENT	Surface broadcast		300	2021-01-07	0.44	2021-01-26	0.0042	0.42	East_Asia	East_Asia
2070	Shi et al.	2011	China	China	14	2021-01-09	2021-07-07	1.52	Maize	Cereals	Wheat	Urea + Additives	REDUCED UREA APPLICATION	Surface broadcast		186	0.97	0.44	0.53	0.002849462	0.284946237	East_Asia	East_Asia
2073	Signor et al.	2010	Latin America & Caribbean	Brazil	56	2.29	2021-05-04		Sugarcane	Row crops	Sugarcane	Urea	U	Surface placement	suface banded	180	0.5	0.43	0.07	0.000388889	0.038888889	Latin_America	Latin_America
2074	Signor et al.	2010	Latin America & Caribbean	Brazil	56	2.29	2021-05-04		Sugarcane	Row crops	Sugarcane	Urea	U	Surface placement	suface banded	60	0.6	0.43	0.17	0.002833333	0.283333333	Latin_America	Latin_America
2075	Signor et al.	2010	Latin America & Caribbean	Brazil	56	2.29	2021-05-04		Sugarcane	Row crops	Sugarcane	Ammonium Nitrate	AN	Surface placement	suface banded	60	0.68	0.43	0.25	0.004166667	0.416666667	Latin_America	Latin_America
2076	Signor et al.	2010	Latin America & Caribbean	Brazil	56	2.29	2021-05-04		Sugarcane	Row crops	Sugarcane	Urea	U	Surface placement	suface banded	120	0.7	0.43	0.27	0.00225	0.225	Latin_America	Latin_America
2078	Signor et al.	2009	Latin America & Caribbean	Brazil	52	1.48	2021-04-09		Sugarcane	Row crops	Sugarcane	Ammonium Nitrate	AN	Surface placement	suface banded	60	1.41	0.43	0.98	0.016333333	1.633333333	Latin_America	Latin_America
2079	Signor et al.	2010	Latin America & Caribbean	Brazil	56	2.29	2021-05-04		Sugarcane	Row crops	Sugarcane	Ammonium Nitrate	AN	Surface placement	suface banded	120	1.78	0.43	1.35	0.01125	1.125	Latin_America	Latin_America
2080	Signor et al.	2009	Latin America & Caribbean	Brazil	52	1.48	2021-04-09		Sugarcane	Row crops	Sugarcane	Ammonium Nitrate	AN	Surface placement	suface banded	90	2021-02-13	0.43	2021-01-07	0.018888889	1.888888889	Latin_America	Latin_America
2081	Signor et al.	2010	Latin America & Caribbean	Brazil	56	2.29	2021-05-04		Sugarcane	Row crops	Sugarcane	Ammonium Nitrate	AN	Surface placement	suface banded	180	2021-02-14	0.43	1.71	0.0095	0.95	Latin_America	Latin_America
2082	Signor et al.	2009	Latin America & Caribbean	Brazil	52	1.48	2021-04-09		Sugarcane	Row crops	Sugarcane	Urea	U	Surface placement	suface banded	60	2.64	0.43	2021-02-21	0.036833333	3.683333333	Latin_America	Latin_America
2083	Signor et al.	2009	Latin America & Caribbean	Brazil	52	1.48	2021-04-09		Sugarcane	Row crops	Sugarcane	Urea	U	Surface placement	suface banded	90	2021-04-16	0.43	3.73	0.041444444	4.144444444	Latin_America	Latin_America
2084	Signor et al.	2009	Latin America & Caribbean	Brazil	52	1.48	2021-04-09		Sugarcane	Row crops	Sugarcane	Ammonium Nitrate	AN	Surface placement	suface banded	120	8.38	0.43	7.95	0.06625	6.625	Latin_America	Latin_America
2085	Signor et al.	2009	Latin America & Caribbean	Brazil	52	1.48	2021-04-09		Sugarcane	Row crops	Sugarcane	Urea	U	Surface placement	suface banded	180	8.69	0.43	2021-08-26	0.045888889	4.588888889	Latin_America	Latin_America
2086	Signor et al.	2009	Latin America & Caribbean	Brazil	52	1.48	2021-04-09		Sugarcane	Row crops	Sugarcane	Urea	U	Surface placement	suface banded	120	8.94	0.43	8.51	0.070916667	7.091666667	Latin_America	Latin_America
2087	Signor et al.	2009	Latin America & Caribbean	Brazil	52	1.48	2021-04-09		Sugarcane	Row crops	Sugarcane	Ammonium Nitrate	AN	Surface placement	suface banded	180	24.22	0.43	23.79	0.132166667	13.21666667	Latin_America	Latin_America
2088	Sistani et al.	2009	North America	USA	32	1.45	2021-05-08		Maize	Cereals	Maize	Ammonium Nitrate	AMMOINIUM NITRATE	Surface broadcast		168	5.97	0.43	5.54	0.03297619	3.297619048	North_America	Noth_America
2089	Sistani et al.	2010	North America	USA	32	1.45	2021-05-08		Maize	Cereals	Maize	Ammonium Nitrate	AMMOINIUM NITRATE	Surface broadcast		168	2021-02-03	0.43	2021-01-06	0.00952381	0.952380952	North_America	Noth_America
2092	Sistani et al.	2009	North America	USA	32	1.45	2021-05-08		Maize	Cereals	Maize	Urea + Additives	POLYMER COATED UREA	Surface broadcast		168	5.69	2021-01-17	4.52	0.026904762	2.69047619	North_America	Noth_America
2093	Sistani et al.	2010	North America	USA	32	1.45	2021-05-08		Maize	Cereals	Maize	Urea + Additives	POLYMER COATED UREA	Surface broadcast		168	2021-03-03	2021-01-17	2021-02-13	0.012678571	1.267857143	North_America	Noth_America
2098	Sistani et al.	2009	North America	USA	32	1.45	2021-05-08		Maize	Cereals	Maize	Urea + Additives	SUPERU	Surface broadcast		168	2.85	2021-01-17	1.68	0.01	1	North_America	Noth_America
2099	Sistani et al.	2010	North America	USA	32	1.45	2021-05-08		Maize	Cereals	Maize	Urea + Additives	SUPERU	Surface broadcast		168	1.83	2021-01-17	0.66	0.003928571	0.392857143	North_America	Noth_America
2100	Sistani et al.	2009	North America	USA	32	1.45	2021-05-08		Maize	Cereals	Maize	Mineral N mix	UAN	Surface broadcast		168	3.94	2021-01-17	2.77	0.016488095	1.648809524	North_America	Noth_America
2101	Sistani et al.	2010	North America	USA	32	1.45	2021-05-08		Maize	Cereals	Maize	Mineral N mix	UAN	Surface broadcast		168	1.61	2021-01-17	0.44	0.002619048	0.261904762	North_America	Noth_America
2102	Sistani et al.	2009	North America	USA	32	1.45	2021-05-08		Maize	Cereals	Maize	Mineral N mix	UAN+AGROTAINPLUS	Surface broadcast		168	2021-03-09	2021-01-17	2.73	0.01625	1.625	North_America	Noth_America
2103	Sistani et al.	2010	North America	USA	32	1.45	2021-05-08		Maize	Cereals	Maize	Mineral N mix	UAN+AGROTAINPLUS	Surface broadcast		168	2021-01-08	2021-01-17	0.63	0.00375	0.375	North_America	Noth_America
2104	Sistani et al.	2009	North America	USA	32	1.45	2021-05-08		Maize	Cereals	Maize	Urea	UREA	Surface broadcast		168	2021-03-31	2021-01-17	2021-02-14	0.012738095	1.273809524	North_America	Noth_America
2105	Sistani et al.	2010	North America	USA	32	1.45	2021-05-08		Maize	Cereals	Maize	Urea	UREA	Surface broadcast		168	2021-01-07	2021-01-17	0.53	0.003154762	0.31547619	North_America	Noth_America
2114	Sistani et al.	2007	North America	USA		2021-01-23	2021-06-02		Maize	Cereals	Soybean	Mineral N mix	UAN	Surface broadcast		179	2021-07-04	2.35	2021-05-05	0.028212291	2.82122905	North_America	Noth_America
2115	Sistani et al.	2008	North America	USA		2021-01-04	2021-06-03		Maize	Cereals	Soybean	Mineral N mix	UAN	Surface broadcast		179	2021-03-02	2.35	0.85	0.004748603	0.474860335	North_America	Noth_America
2120	Sistani et al.	2007	North America	USA			2021-06-02		Maize	Cereals		Mineral N mix	UAN	Surface broadcast		179	2021-07-04	2021-02-04	5	0.027932961	2.793296089	North_America	Noth_America
2121	Slemr et al.	1982	Europe	Spain			2021-07-04		Bare	Fallow land	Grassland	Ammonium Nitrate	AN	Surface broadcast	broadcast	100	0.14	0.1	0.04	0.0004	0.04	Western_and_Central_Europe	Europe
2122	Slemr et al.	1982	Europe	Spain			2021-07-04		Grassland	Grasslands	Grassland	Ammonium Nitrate	AN	Surface broadcast	broadcast	100	0.08	0	0.08	0.0008	0.08	Western_and_Central_Europe	Europe
2125	Slemr et al.	1982	Europe	Spain			2021-07-04		Bare	Fallow land	Grassland	Urea	U	Surface broadcast	broadcast	100	0.28	0.1	0.18	0.0018	0.18	Western_and_Central_Europe	Europe
2126	Smith et al.	2005	Europe	England	16		2021-06-07	2021-01-27	Grassland	Grasslands	Grassland	Ammonium Nitrate	AN	Surface broadcast		120	0.94	0.55	0.39	0.00325	0.325	Western_and_Central_Europe	Europe
2127	Smith et al.	2005	Europe	England	50		2021-08-02	2021-01-02	Winter wheat	Cereals		Ammonium Nitrate	AN	Surface broadcast		160	0.86	0.64	0.22	0.001375	0.1375	Western_and_Central_Europe	Europe
2128	Smith et al.	2003	Europe	England	24		2021-06-02	2021-01-26	Winter wheat	Cereals		Ammonium Nitrate	AN	Surface broadcast		180	0.65	0.64	0.01	5.55556E-05	0.005555556	Western_and_Central_Europe	Europe
2129	Smith et al.	2005	Europe	England	15		2021-06-01	2021-01-24	Winter wheat	Cereals		Ammonium Nitrate	AN	Surface broadcast		220	2021-04-19	0.64	3.55	0.016136364	1.613636364	Western_and_Central_Europe	Europe
2130	Smith et al.	2004	Europe	England	32		2021-08-01	1.38	Winter wheat	Cereals		Ammonium Nitrate	AN	Surface broadcast		220	2.44	0.64	2021-01-08	0.008181818	0.818181818	Western_and_Central_Europe	Europe
2131	Smith et al.	2004	Europe	England	14		2021-06-03	2021-01-06	Grassland	Grasslands	Grassland	Ammonium Nitrate	AN	Surface broadcast		220	1.79	0.55	2021-01-24	0.005636364	0.563636364	Western_and_Central_Europe	Europe
2132	Smith et al.	2003	Europe	England	17		2021-04-09	2021-01-31	Grassland	Grasslands	Grassland	Ammonium Nitrate	AN	Surface broadcast		220	2021-01-27	0.55	0.72	0.003272727	0.327272727	Western_and_Central_Europe	Europe
2133	Smith et al.	2004	Europe	England	32		2021-06-01	2021-01-02	Grassland	Grasslands	Grassland	Ammonium Nitrate	AN	Surface broadcast		300	2021-05-23	0.55	4.68	0.0156	1.56	Western_and_Central_Europe	Europe
2134	Smith et al.	2003	Europe	England	18		2021-04-09	2021-01-06	Grassland	Grasslands	Grassland	Ammonium Nitrate	AN	Surface broadcast		300	2021-03-28	0.55	2.73	0.0091	0.91	Western_and_Central_Europe	Europe
2135	Smith et al.	2003	Europe	England	28		2021-06-05	1.48	Grassland	Grasslands	Grassland	Ammonium Nitrate	AN	Surface broadcast		300	2021-03-16	0.55	2.61	0.0087	0.87	Western_and_Central_Europe	Europe
2136	Smith et al.	2003	Europe	England	38		2021-06-01	0.72	Grassland	Grasslands	Grassland	Ammonium Nitrate	AN	Surface broadcast		300	0.6	0.55	0.05	0.000166667	0.016666667	Western_and_Central_Europe	Europe
2137	Smith et al.	2003	Europe	England	24		2021-06-02	2021-01-26	Winter wheat	Cereals		Ammonium Nitrate	CAN	Surface broadcast		180	0.79	0.64	0.15	0.000833333	0.083333333	Western_and_Central_Europe	Europe
2138	Smith et al.	2003	Europe	England	17		2021-04-09	2021-01-31	Grassland	Grasslands	Grassland	Ammonium Nitrate	CAN	Surface broadcast		220	1.83	0.55	2021-01-28	0.005818182	0.581818182	Western_and_Central_Europe	Europe
2139	Smith et al.	2003	Europe	England	25		2021-05-07	0.96	Grassland	Grasslands	Grassland	Ammonium Nitrate	CAN	Surface broadcast		300	13.3	0.55	12.75	0.0425	2021-04-25	Western_and_Central_Europe	Europe
2140	Smith et al.	2003	Europe	England	18		2021-04-09	2021-01-06	Grassland	Grasslands	Grassland	Ammonium Nitrate	CAN	Surface broadcast		300	5.76	0.55	2021-05-21	0.017366667	1.736666667	Western_and_Central_Europe	Europe
2141	Smith et al.	2003	Europe	England	28		2021-06-05	1.48	Grassland	Grasslands	Grassland	Ammonium Nitrate	CAN	Surface broadcast		300	2021-02-05	0.55	1.95	0.0065	0.65	Western_and_Central_Europe	Europe
2142	Smith et al.	2003	Europe	England	38		2021-06-01	0.72	Grassland	Grasslands	Grassland	Ammonium Nitrate	CAN	Surface broadcast		300	0.34	0.55	-0.21	-0.0007	-0.07	Western_and_Central_Europe	Europe
2155	Smith et al.	2005	Europe	England	16		2021-06-07	2021-01-27	Grassland	Grasslands	Grassland	Urea	U	Surface broadcast		120	0.02	0.55	-0.53	-0.004416667	-0.441666667	Western_and_Central_Europe	Europe
2156	Smith et al.	2005	Europe	England	50		2021-08-02	2021-01-02	Winter wheat	Cereals		Urea	U	Surface broadcast		160	1.46	0.64	0.82	0.005125	0.5125	Western_and_Central_Europe	Europe
2157	Smith et al.	2003	Europe	England	24		2021-06-02	2021-01-26	Winter wheat	Cereals		Urea	U	Surface broadcast		180	0.96	0.64	0.32	0.001777778	0.177777778	Western_and_Central_Europe	Europe
2158	Smith et al.	2005	Europe	England	15		2021-06-01	2021-01-24	Winter wheat	Cereals		Urea	U	Surface broadcast		220	3.37	0.64	2.73	0.012409091	1.240909091	Western_and_Central_Europe	Europe
2159	Smith et al.	2004	Europe	England	32		2021-08-01	1.38	Winter wheat	Cereals		Urea	U	Surface broadcast		220	2.76	0.64	2021-02-12	0.009636364	0.963636364	Western_and_Central_Europe	Europe
2160	Smith et al.	2003	Europe	England	17		2021-04-09	2021-01-31	Grassland	Grasslands	Grassland	Urea	U	Surface broadcast		220	1.84	0.55	2021-01-29	0.005863636	0.586363636	Western_and_Central_Europe	Europe
2161	Smith et al.	2004	Europe	England	14		2021-06-03	2021-01-06	Grassland	Grasslands	Grassland	Urea	U	Surface broadcast		220	2021-01-02	0.55	0.65	0.002954545	0.295454545	Western_and_Central_Europe	Europe
2162	Smith et al.	2003	Europe	England	25		2021-05-07	0.96	Grassland	Grasslands	Grassland	Urea	U	Surface broadcast		300	6.81	0.55	2021-06-26	0.020866667	2.086666667	Western_and_Central_Europe	Europe
2163	Smith et al.	2004	Europe	England	32		2021-06-01	2021-01-02	Grassland	Grasslands	Grassland	Urea	U	Surface broadcast		300	4.79	0.55	2021-04-24	0.014133333	1.413333333	Western_and_Central_Europe	Europe
2164	Smith et al.	2003	Europe	England	28		2021-06-05	1.48	Grassland	Grasslands	Grassland	Urea	U	Surface broadcast		300	2021-03-03	0.55	2.48	0.008266667	0.826666667	Western_and_Central_Europe	Europe
2165	Smith et al.	2003	Europe	England	18		2021-04-09	2021-01-06	Grassland	Grasslands	Grassland	Urea	U	Surface broadcast		300	1.95	0.55	2021-01-04	0.004666667	0.466666667	Western_and_Central_Europe	Europe
2166	Smith et al.	2003	Europe	England	38		2021-06-01	0.72	Grassland	Grasslands	Grassland	Urea	U	Surface broadcast		300	0.38	0.55	-0.17	-0.000566667	-0.056666667	Western_and_Central_Europe	Europe
2167	Smith et al.	2005	Europe	England	50		2021-08-02	2021-01-02	Winter wheat	Cereals		Mineral N mix	UREA+AN	Surface broadcast		160	2021-01-11	0.64	0.47	0.0029375	0.29375	Western_and_Central_Europe	Europe
2168	Smith et al.	2004	Europe	England	32		2021-08-01	1.38	Winter wheat	Cereals		Mineral N mix	UREA+AN	Surface broadcast		220	2021-03-07	0.64	2.43	0.011045455	1.104545455	Western_and_Central_Europe	Europe
2169	Smith et al.	2005	Europe	England	15		2021-06-01	2021-01-24	Winter wheat	Cereals		Mineral N mix	UREA+AN	Surface broadcast		220	2021-03-06	0.64	2.42	0.011	2021-01-01	Western_and_Central_Europe	Europe
2170	Smith et al.	2005	Europe	England	50		2021-08-02	2021-01-02	Winter wheat	Cereals		Mineral N mix	UREA+AN+UI	Surface broadcast		160	2021-01-01	0.64	0.37	0.0023125	0.23125	Western_and_Central_Europe	Europe
2171	Smith et al.	2005	Europe	England	15		2021-06-01	2021-01-24	Winter wheat	Cereals		Mineral N mix	UREA+AN+UI (HIGH)	Surface broadcast		220	2.55	0.64	1.91	0.008681818	0.868181818	Western_and_Central_Europe	Europe
2172	Smith et al.	2004	Europe	England	32		2021-08-01	1.38	Winter wheat	Cereals		Mineral N mix	UREA+AN+UI (HIGH)	Surface broadcast		220	2021-02-01	0.64	1.37	0.006227273	0.622727273	Western_and_Central_Europe	Europe
2173	Smith et al.	2004	Europe	England	14		2021-06-03	2021-01-06	Grassland	Grasslands	Grassland	Mineral N mix	UREA+AS	Surface broadcast		220	2021-01-03	0.55	0.75	0.003409091	0.340909091	Western_and_Central_Europe	Europe
2174	Smith et al.	2003	Europe	England	25		2021-05-07	0.96	Grassland	Grasslands	Grassland	Mineral N mix	UREA+AS	Surface broadcast		300	5.44	0.55	4.89	0.0163	1.63	Western_and_Central_Europe	Europe
2175	Smith et al.	2003	Europe	England	28		2021-06-05	1.48	Grassland	Grasslands	Grassland	Mineral N mix	UREA+AS	Surface broadcast		300	2.88	0.55	2.33	0.007766667	0.776666667	Western_and_Central_Europe	Europe
2176	Smith et al.	2004	Europe	England	32		2021-06-01	2021-01-02	Grassland	Grasslands	Grassland	Mineral N mix	UREA+AS	Surface broadcast		300	2.54	0.55	1.99	0.006633333	0.663333333	Western_and_Central_Europe	Europe
2177	Smith et al.	2003	Europe	England	38		2021-06-01	0.72	Grassland	Grasslands	Grassland	Mineral N mix	UREA+AS	Surface broadcast		300	0.32	0.55	-0.23	-0.000766667	-0.076666667	Western_and_Central_Europe	Europe
2178	Smith et al.	2005	Europe	England	16		2021-06-07	2021-01-27	Grassland	Grasslands	Grassland	Urea + Additives	UREA+UI	Surface broadcast		120	0.16	0.55	-0.39	-0.00325	-0.325	Western_and_Central_Europe	Europe
2179	Smith et al.	2005	Europe	England	16		2021-06-07	2021-01-27	Grassland	Grasslands	Grassland	Urea + Additives	UREA+UI	Surface broadcast		120	0.09	0.55	-0.46	-0.003833333	-0.383333333	Western_and_Central_Europe	Europe
2180	Smith et al.	2005	Europe	England	16		2021-06-07	2021-01-27	Grassland	Grasslands	Grassland	Urea + Additives	UREA+UI	Surface broadcast		120	0.07	0.55	-0.48	-0.004	-0.4	Western_and_Central_Europe	Europe
2181	Smith et al.	2005	Europe	England	50		2021-08-02	2021-01-02	Winter wheat	Cereals		Urea + Additives	UREA+UI	Surface broadcast		160	2021-01-28	0.64	0.64	0.004	0.4	Western_and_Central_Europe	Europe
2182	Smith et al.	2003	Europe	England	24		2021-06-02	2021-01-26	Winter wheat	Cereals		Urea + Additives	UREA+UI	Surface broadcast		180	2021-01-25	0.64	0.61	0.003388889	0.338888889	Western_and_Central_Europe	Europe
2183	Smith et al.	2003	Europe	England	17		2021-04-09	2021-01-31	Grassland	Grasslands	Grassland	Urea + Additives	UREA+UI	Surface broadcast		220	2021-01-09	0.55	0.54	0.002454545	0.245454545	Western_and_Central_Europe	Europe
2184	Smith et al.	2003	Europe	England	25		2021-05-07	0.96	Grassland	Grasslands	Grassland	Urea + Additives	UREA+UI	Surface broadcast		300	6.94	0.55	6.39	0.0213	2021-02-13	Western_and_Central_Europe	Europe
2185	Smith et al.	2003	Europe	England	28		2021-06-05	1.48	Grassland	Grasslands	Grassland	Urea + Additives	UREA+UI	Surface broadcast		300	2	0.55	1.45	0.004833333	0.483333333	Western_and_Central_Europe	Europe
2186	Smith et al.	2003	Europe	England	18		2021-04-09	2021-01-06	Grassland	Grasslands	Grassland	Urea + Additives	UREA+UI	Surface broadcast		300	1.88	0.55	1.33	0.004433333	0.443333333	Western_and_Central_Europe	Europe
2187	Smith et al.	2003	Europe	England	38		2021-06-01	0.72	Grassland	Grasslands	Grassland	Urea + Additives	UREA+UI	Surface broadcast		300	0.37	0.55	-0.18	-0.0006	-0.06	Western_and_Central_Europe	Europe
2188	Smith et al.	2004	Europe	England	32		2021-08-01	1.38	Winter wheat	Cereals		Urea + Additives	UREA+UI (HIGH)	Surface broadcast		220	2.96	0.64	2.32	0.010545455	1.054545455	Western_and_Central_Europe	Europe
2189	Smith et al.	2004	Europe	England	14		2021-06-03	2021-01-06	Grassland	Grasslands	Grassland	Urea + Additives	UREA+UI (HIGH)	Surface broadcast		220	0.93	0.55	0.38	0.001727273	0.172727273	Western_and_Central_Europe	Europe
2190	Smith et al.	2004	Europe	England	32		2021-06-01	2021-01-02	Grassland	Grasslands	Grassland	Urea + Additives	UREA+UI (HIGH)	Surface broadcast		300	1.89	0.55	1.34	0.004466667	0.446666667	Western_and_Central_Europe	Europe
2191	Smith et al.	2005	Europe	England	15		2021-06-01	2021-01-24	Winter wheat	Cereals		Urea + Additives	UREA+UI (LOW)	Surface broadcast		220	2021-03-01	0.64	2.37	0.010772727	1.077272727	Western_and_Central_Europe	Europe
2192	Smith et al.	2004	Europe	England	14		2021-06-03	2021-01-06	Grassland	Grasslands	Grassland	Urea + Additives	UREA+UI (LOW)	Surface broadcast		220	1.73	0.55	2021-01-18	0.005363636	0.536363636	Western_and_Central_Europe	Europe
2193	Smith et al.	2004	Europe	England	32		2021-06-01	2021-01-02	Grassland	Grasslands	Grassland	Urea + Additives	UREA+UI (LOW)	Surface broadcast		300	2.53	0.55	1.98	0.0066	0.66	Western_and_Central_Europe	Europe
2196	Soares et al.	2011	Latin America & Caribbean	Brazil	41		2021-05-06		Sugarcane	Row crops	Sugarcane	Urea + Additives	PSCU (POLYMER AND SULFUR COATED UREA)	Incorporated & placement	subsurface banded	120	2021-02-21	0.84	1.37	0.011416667	1.141666667	Latin_America	Latin_America
2197	Soares et al.	2012	Latin America & Caribbean	Brazil	41		2021-05-06		Sugarcane	Row crops	Sugarcane	Urea + Additives	PSCU (POLYMER AND SULFUR COATED UREA)	Incorporated & placement	subsurface banded	120	2021-01-09	0.84	2021-01-06	0.008833333	0.883333333	Latin_America	Latin_America
2198	Soares et al.	2011	Latin America & Caribbean	Brazil	41		2021-05-06		Sugarcane	Row crops	Sugarcane	Urea	U	Incorporated & placement	subsurface banded	120	1.92	0.84	2021-01-08	0.009	0.9	Latin_America	Latin_America
2199	Soares et al.	2012	Latin America & Caribbean	Brazil	41		2021-05-06		Sugarcane	Row crops	Sugarcane	Urea	U	Incorporated & placement	subsurface banded	120	1.48	0.84	0.64	0.005333333	0.533333333	Latin_America	Latin_America
2200	Soares et al.	2011	Latin America & Caribbean	Brazil	41		2021-05-06		Sugarcane	Row crops	Sugarcane	Urea + NI	UREA+DCD	Incorporated & placement	subsurface banded	120	2021-01-14	0.84	0.3	0.0025	0.25	Latin_America	Latin_America
2201	Soares et al.	2012	Latin America & Caribbean	Brazil	41		2021-05-06		Sugarcane	Row crops	Sugarcane	Urea + NI	UREA+DCD	Incorporated & placement	subsurface banded	120	0.76	0.84	-0.08	-0.000666667	-0.066666667	Latin_America	Latin_America
2202	Soares et al.	2011	Latin America & Caribbean	Brazil	41		2021-05-06		Sugarcane	Row crops	Sugarcane	Urea + NI	UREA+DMPP-R	Incorporated & placement	subsurface banded	120	2021-01-11	0.84	0.27	0.00225	0.225	Latin_America	Latin_America
2203	Soares et al.	2012	Latin America & Caribbean	Brazil	41		2021-05-06		Sugarcane	Row crops	Sugarcane	Urea + NI	UREA+DMPP-R	Incorporated & placement	subsurface banded	120	0.58	0.84	-0.26	-0.002166667	-0.216666667	Latin_America	Latin_America
2207	Tao et al.	2014	China	China		0.78	2021-08-01	1.33	Cotton	Row crops	Fallow	Mineral N mix	UREA+AMMONIUM HYDROGEN PHOSPHATE(AHP)	Surface broadcast		300	2021-05-28	2.49	2.79	0.0093	0.93	East_Asia	East_Asia
2209	Thomas et al.	2002	Oceania	New Zealand				0.96	Potatoe	Row crops	Cereal silage	Ammonium Nitrate	CAN	Surface broadcast		225	2021-01-05	0.85	0.2	0.000888889	0.088888889	Oceania	Oceania
2210	Thomas et al.	2002	Oceania	New Zealand				0.96	Potatoe	Row crops	Cereal silage	Ammonium Nitrate	CAN	Surface broadcast		450	2021-01-02	0.85	0.35	0.000777778	0.077777778	Oceania	Oceania
2215	Thornton et al.	1995	North America	USA		2021-02-22	2021-05-05	2021-01-04	Grassland	Grasslands		Urea	U	Surface broadcast		336	2.96	0.51	2.45	0.007291667	0.729166667	North_America	Noth_America
2216	Thornton et al.	1994	North America	USA			2021-06-06	1.54	Maize	Cereals		Anhydrous Ammonia	AA	Incorporated & placement	band subsurface	168	13.77	1.43	12.34	0.073452381	7.345238095	North_America	Noth_America
2218	Thornton et al.	1994	North America	USA			2021-06-06	1.54	Maize	Cereals		Urea	U	Incorporated & placement	band subsurface	168	7.78	1.43	6.35	0.037797619	3.779761905	North_America	Noth_America
2219	Thornton et al.	1993	North America	USA			2021-05-08		Maize	Cereals		Ammonium Nitrate	AN	Surface broadcast		140	2021-06-21	1.43	4.78	0.034142857	3.414285714	North_America	Noth_America
2220	Thornton et al.	1993	North America	USA			2021-05-08		Maize	Cereals		Ammonium Nitrate	AN	Surface broadcast		252	8.54	1.43	2021-07-11	0.028214286	2.821428571	North_America	Noth_America
2222	Tilsner et al.	1998	Europe	Germany			2021-06-03		Grassland	Grasslands		Ammonium Nitrate	CAN	Surface broadcast		74	2021-11-02	2021-03-04	2021-07-08	0.105405405	10.54054054	Western_and_Central_Europe	Europe
2230	Vallejo et al.	2004	Europe	Spain	28	0.82	2021-07-09	1.41	Potato	Row crops		Urea	U	Surface broadcast		175	2021-07-31	3.69	3.62	0.020685714	2.068571429	Western_and_Central_Europe	Europe
2232	Van Cleemput et al.	1992	Europe	Belgium		2021-03-11	7		Grassland	Grasslands		Ammonium Nitrate	AN	Surface broadcast		295	30.4	4.53	25.87	0.087694915	8.769491525	Western_and_Central_Europe	Europe
2233	Van Cleemput et al.	1992	Europe	Belgium		2021-03-11	7		Grassland	Grasslands		Ammonium Nitrate	AN	Surface broadcast		295	2021-08-04	4.53	3.87	0.013118644	1.311864407	Western_and_Central_Europe	Europe
2234	Van Cleemput et al.	1992	Europe	Belgium		2021-03-11	7		Grassland	Grasslands		Control	CONTROL	N/A		0	4.53	4.53	0	#DIV/0!	#DIV/0!	Western_and_Central_Europe	Europe
2235	Van Cleemput et al.	1992	Europe	Belgium		2021-03-11	7		Grassland	Grasslands		Nitrate	KN	Surface broadcast		200	6.43	4.53	2021-01-09	0.0095	0.95	Western_and_Central_Europe	Europe
2236	Veldkamp et al.	1993	Latin America & Caribbean	Costa Rica					Grassland	Grasslands	Grassland	Ammonium Nitrate	AN	Surface broadcast		300	22.62	2021-03-03	19.32	0.0644	6.44	Latin_America	Latin_America
2237	Veldkamp et al.	1993	Latin America & Caribbean	Costa Rica					Grassland	Grasslands	Grassland	Ammonium	AS	Surface broadcast		300	36.54	2021-03-03	33.24	0.1108	2021-11-08	Latin_America	Latin_America
2238	Veldkamp et al.	1993	Latin America & Caribbean	Costa Rica					Grassland	Grasslands	Grassland	Nitrate	CN	Surface broadcast		300	39.84	2021-03-03	36.54	0.1218	2021-12-18	Latin_America	Latin_America
2241	Veldkamp et al.	1993	Latin America & Caribbean	Costa Rica					Grassland	Grasslands	Grassland	Urea	U	Surface broadcast		300	46.44	2021-03-03	43.14	0.1438	14.38	Latin_America	Latin_America
2242	Veldkamp et al.	1993	Latin America & Caribbean	Costa Rica					Grassland	Grasslands	Grassland	Urea	U	Surface broadcast		300	37.14	2021-03-03	33.84	0.1128	2021-11-28	Latin_America	Latin_America
2243	Velthof et al.	1993	Europe	Netherlands	30	2021-02-07	2021-07-02		Grassland	Grasslands		Ammonium Nitrate	CAN	Surface broadcast		220	2021-01-03	1.85	-0.55	-0.0025	-0.25	Western_and_Central_Europe	Europe
2244	Velthof et al.	1993	Europe	Netherlands	30	2021-02-07	2021-07-02		Grassland	Grasslands		Ammonium Nitrate	CAN	Surface broadcast		440	2.55	1.85	0.7	0.001590909	0.159090909	Western_and_Central_Europe	Europe
2245	Velthof et al.	1993	Europe	Netherlands	30	2021-02-07	2021-07-02		Grassland	Grasslands		Ammonium Nitrate	CAN	Surface broadcast		660	2021-03-25	1.85	2021-01-04	0.002121212	0.212121212	Western_and_Central_Europe	Europe
2246	Velthof et al.	1993	Europe	Netherlands	30	2021-02-07	2021-07-02		Grassland	Grasslands		Ammonium Nitrate	CAN	Surface broadcast		880	2021-04-08	1.85	2.95	0.003352273	0.335227273	Western_and_Central_Europe	Europe
2248	Velthof et al.	2002	Europe	Netherlands		2.36	2021-05-09	1.44	Grassland	Grasslands	Grassland	Ammonium Nitrate	CAN	Surface broadcast		150	2021-04-06	1.85	2.75	0.018333333	1.833333333	Western_and_Central_Europe	Europe
2249	Velthof et al.	2002	Europe	Netherlands		3.77	2021-06-06	2021-01-24	Grassland	Grasslands	Grassland	Ammonium Nitrate	CAN	Surface broadcast		150	2021-03-02	1.85	1.35	0.009	0.9	Western_and_Central_Europe	Europe
2250	Velthof et al.	2002	Europe	Netherlands		2021-02-21	2021-05-07	1.42	Grassland	Grasslands	Grassland	Ammonium Nitrate	CAN	Surface broadcast		150	2021-02-02	1.85	0.35	0.002333333	0.233333333	Western_and_Central_Europe	Europe
2251	Velthof et al.	2002	Europe	Netherlands		2.36	2021-05-09	1.44	Grassland	Grasslands	Grassland	Ammonium Nitrate	CAN	Surface broadcast		300	2021-06-01	1.85	2021-04-25	0.014166667	1.416666667	Western_and_Central_Europe	Europe
2252	Velthof et al.	2002	Europe	Netherlands		3.77	2021-06-06	2021-01-24	Grassland	Grasslands	Grassland	Ammonium Nitrate	CAN	Surface broadcast		300	2021-02-07	1.85	0.85	0.002833333	0.283333333	Western_and_Central_Europe	Europe
2253	Velthof et al.	2002	Europe	Netherlands		2021-02-21	2021-05-07	1.42	Grassland	Grasslands	Grassland	Ammonium Nitrate	CAN	Surface broadcast		300	2021-02-01	1.85	0.25	0.000833333	0.083333333	Western_and_Central_Europe	Europe
2281	Velthof et al.	2008	Europe	Netherlands		1.82	2021-04-08		Maize	Cereals	Maize	Ammonium Nitrate	CAN	Surface broadcast		102	0.93	0.24	0.69	0.006764706	0.676470588	Western_and_Central_Europe	Europe
2282	Velthof et al.	2007	Europe	Netherlands		1.82	2021-04-08		Maize	Cereals		Ammonium Nitrate	CAN	Surface broadcast		102	0.15	0.24	-0.09	-0.000882353	-0.088235294	Western_and_Central_Europe	Europe
2283	Velthof et al.	2009	Europe	Netherlands		1.82	2021-04-08		Maize	Cereals	Maize	Ammonium Nitrate	CAN	Surface broadcast		125	0.13	0.24	-0.11	-0.00088	-0.088	Western_and_Central_Europe	Europe
2284	Velthof et al.	2009	Europe	Netherlands		2021-02-28	2021-04-09		Grassland	Grasslands	Grassland	Ammonium Nitrate	CAN	Surface broadcast		160	2021-01-21	1.85	-0.64	-0.004	-0.4	Western_and_Central_Europe	Europe
2285	Velthof et al.	2007	Europe	Netherlands		2.37	2021-07-01		Grassland	Grasslands		Ammonium Nitrate	CAN	Surface broadcast		175	4.86	1.85	2021-03-01	0.0172	1.72	Western_and_Central_Europe	Europe
2286	Velthof et al.	2008	Europe	Netherlands		2.37	2021-07-01		Grassland	Grasslands	Grassland	Ammonium Nitrate	CAN	Surface broadcast		175	2021-04-09	1.85	2021-02-24	0.0128	2021-01-28	Western_and_Central_Europe	Europe
2287	Velthof et al.	2007	Europe	Netherlands		2021-02-28	2021-04-09		Grassland	Grasslands		Ammonium Nitrate	CAN	Surface broadcast		175	3.76	1.85	1.91	0.010914286	1.091428571	Western_and_Central_Europe	Europe
2288	Velthof et al.	2008	Europe	Netherlands		2021-02-28	2021-04-09		Grassland	Grasslands	Grassland	Ammonium Nitrate	CAN	Surface broadcast		175	2021-03-13	1.85	2021-01-28	0.007314286	0.731428571	Western_and_Central_Europe	Europe
2329	Wang et al.	2006	China	China		2021-02-03	2021-07-01	2021-01-25	Wheat	Cereals	Rice	Urea	UREA	Surface broadcast		100	0.26	0.36	-0.1	-0.001	-0.1	East_Asia	East_Asia
2330	Wang et al.	2006	China	China		2021-02-03	2021-07-01	2021-01-25	Wheat	Cereals	Rice	Urea	UREA	Surface broadcast		150	0.27	0.36	-0.09	-0.0006	-0.06	East_Asia	East_Asia
2331	Wang et al.	2006	China	China		2021-02-03	2021-07-01	2021-01-25	Wheat	Cereals	Rice	Urea	UREA	Surface broadcast		200	0.36	0.36	0	0	0	East_Asia	East_Asia
2332	Wang et al.	2006	China	China		2021-02-03	2021-07-01	2021-01-25	Wheat	Cereals	Rice	Urea	UREA	Surface broadcast		250	0.43	0.36	0.07	0.00028	0.028	East_Asia	East_Asia
2333	Wang et al.	2006	China	China		2021-02-03	2021-07-01	2021-01-25	Wheat	Cereals	Rice	Urea	UREA	Surface broadcast		300	0.56	0.36	0.2	0.000666667	0.066666667	East_Asia	East_Asia
2335	Wang et al.	2014	China	China		0.7	2021-08-04		Wheat	Cereals	Wheat	Urea	UREA+PK	Surface broadcast		53	0.65	0.36	0.29	0.005471698	0.547169811	East_Asia	East_Asia
2336	Wang et al.	2014	China	China		0.7	2021-08-04		Wheat	Cereals	Wheat	Urea	UREA+PK	Surface broadcast		105	2021-01-29	0.36	0.93	0.008857143	0.885714286	East_Asia	East_Asia
2337	Wang et al.	2014	China	China		0.7	2021-08-04		Wheat	Cereals	Wheat	Urea	UREA+PK	Surface broadcast		158	1.94	0.36	1.58	0.01	1	East_Asia	East_Asia
2338	Wang et al.	2014	China	China		0.7	2021-08-04		Wheat	Cereals	Wheat	Urea	UREA+PK	Surface broadcast		210	2.53	0.36	2021-02-17	0.010333333	1.033333333	East_Asia	East_Asia
2339	Wang et al.	2006	China	China			2021-08-06	1.42	Steppe	Grasslands	Steppe	Ammonium Nitrate	AN	Surface broadcast		100	0.3	0.22	0.08	0.0008	0.08	East_Asia	East_Asia
2342	Wang et al.	2011	China	China	21	1.34	2021-08-01	1.41	Jerusalem artichoke	Vegetables		Urea	UREA	Surface broadcast		300	2.36	1.45	0.91	0.003033333	0.303333333	East_Asia	East_Asia
2343	Wang et al.	2011	China	China	21	1.34	2021-08-01	1.41	Jerusalem artichoke	Vegetables		Urea + NI	UREA+HQ (UI)+DCD	Surface broadcast		300	1.98	1.45	0.53	0.001766667	0.176666667	East_Asia	East_Asia
2344	Watanabe et al.	1997	South-East Asia	Thailand			2021-06-01		Maize	Cereals		Ammonium Nitrate	AN	Surface broadcast	broadcast	47	0.2	0.11	0.09	0.001914894	0.191489362	East_Asia	East_Asia
2345	Watanabe et al.	1996	South-East Asia	Thailand			2021-07-08		Maize	Cereals		Ammonium	AS	Surface broadcast	broadcast	63	0.4	0.11	0.29	0.004603175	0.46031746	East_Asia	East_Asia
2350	Watanabe et al.	1997	South-East Asia	Thailand			2021-05-03		Maize	Cereals		Urea	UREA	Surface broadcast	broadcast	75	0.29	0.11	0.18	0.0024	0.24	East_Asia	East_Asia
2351	Watanabe et al.	1996	South-East Asia	Thailand			2021-05-06		Maize	Cereals		Mineral N mix	UREA+NH4	Surface broadcast	broadcast	62	0.35	0.11	0.24	0.003870968	0.387096774	East_Asia	East_Asia
2352	Webster et al.	1977	Europe	UK		4			Grassland	Grasslands		Nitrate	CN	Surface broadcast		400	7	0.9	2021-06-01	0.01525	1.525	Western_and_Central_Europe	Europe
2353	Webster et al.	1977	Europe	UK		2021-02-03			Grassland	Grasslands		Nitrate	CN	Surface broadcast		400	5	0.9	2021-04-01	0.01025	1.025	Western_and_Central_Europe	Europe
2356	Wei et al.	2014	China	China	16	0.8	2021-08-05	2021-01-29	Maize	Cereals		Mineral N mix	N(PYRIDINE)PK	Surface broadcast		180	0.74	2021-01-12	-0.38	-0.002111111	-0.211111111	East_Asia	East_Asia
2357	Wei et al.	2014	China	China	16	0.8	2021-08-05	2021-01-29	Maize	Cereals		Mineral N mix	N(PYRIDINE)PK	Surface broadcast		270	2021-01-18	2021-01-12	0.06	0.000222222	0.022222222	East_Asia	East_Asia
2358	Wei et al.	2014	China	China	16	0.8	2021-08-05	2021-01-29	Maize	Cereals		Mineral N mix	N(PYRIDINE)PK	Surface broadcast		360	1.86	2021-01-12	0.74	0.002055556	0.205555556	East_Asia	East_Asia
2363	Wei et al.	2007	China	China					Wheat	Cereals	Wheat	Urea	UREA	Incorporated broadcast	broadcast +incorp	120	4.84	2021-01-12	3.72	0.031	2021-03-01	East_Asia	East_Asia
2364	Wei et al.	2006	China	China					Wheat	Cereals	Wheat	Urea	UREA	Incorporated broadcast	broadcast +incorp	120	3.43	2021-01-12	2.31	0.01925	1.925	East_Asia	East_Asia
2365	Wei et al.	2007	China	China					Wheat	Cereals	Wheat	Urea	UREA + SUPERPHOSPHATE	Incorporated broadcast	broadcast +incorp	120	3.77	2021-01-12	2.65	0.022083333	2.208333333	East_Asia	East_Asia
2366	Wei et al.	2006	China	China					Wheat	Cereals	Wheat	Urea	UREA + SUPERPHOSPHATE	Incorporated broadcast	broadcast +incorp	120	2.96	2021-01-12	1.84	0.015333333	1.533333333	East_Asia	East_Asia
2369	Weitz et al.	1995	Latin America & Caribbean	Costa Rica		2021-05-08	2021-06-06	0.69	Maize	Cereals		Ammonium Nitrate	AN	Surface broadcast		73	1.63	2021-02-05	-0.87	-0.011917808	-1.191780822	Latin_America	Latin_America
2370	Weitz et al.	1995	Latin America & Caribbean	Costa Rica		4.55	5	0.79	Maize	Cereals		Ammonium Nitrate	AN	Surface broadcast		195	2021-07-14	2021-02-05	4.64	0.023794872	2.379487179	Latin_America	Latin_America
2371	Weitz et al.	1995	Latin America & Caribbean	Costa Rica		2021-05-08	2021-06-06	0.69	Perennial	Perennials		Ammonium Nitrate	AN	Surface broadcast		325	3.67	2021-02-04	2021-01-27	0.003907692	0.390769231	Latin_America	Latin_America
2372	Weitz et al.	1995	Latin America & Caribbean	Costa Rica		4.55	5	0.79	Perennial	Perennials		Ammonium Nitrate	AN	Surface broadcast		360	24.2	2021-02-04	21.8	0.060555556	6.055555556	Latin_America	Latin_America
2378	Weller et al.	2012	South-East Asia	Philippines	54	2021-01-08	2021-06-01	1	Maize	Cereals	Maize	Urea	UREA	Surface broadcast	suface broadc.	130	3.95	0.63	3.32	0.025538462	2.553846154	East_Asia	East_Asia
2379	Weller et al.	2012	South-East Asia	Philippines	54	2021-01-08	2021-06-01	1	Maize	Cereals	Maize	Urea	UREA	Surface broadcast	suface broadc.	190	2021-03-22	0.63	2.59	0.013631579	1.363157895	East_Asia	East_Asia
2391	Wu et al.		China	China	24	0.65	2021-08-04		Maize	Cereals	Maize	Urea + NI	REDUCED UREA+DCD+P	Incorporated		160	0.69	0.5	0.19	0.0011875	0.11875	East_Asia	East_Asia
2392	Wu et al.		China	China	24	0.65	2021-08-04		Maize	Cereals	Maize	Urea + NI	REDUCED UREA+DCD+P	Incorporated		160	0.58	0.5	0.08	0.0005	0.05	East_Asia	East_Asia
2393	Wu et al.		China	China	24	0.65	2021-08-04		Maize	Cereals	Maize	Urea + Additives	REDUCED UREA+P	Incorporated		160	0.91	0.5	0.41	0.0025625	0.25625	East_Asia	East_Asia
2394	Wu et al.		China	China	24	0.65	2021-08-04		Maize	Cereals	Maize	Urea + Additives	REDUCED UREA+P	Incorporated		160	0.87	0.5	0.37	0.0023125	0.23125	East_Asia	East_Asia
2395	Wu et al.		China	China	24	0.65	2021-08-04		Maize	Cereals	Maize	Urea	UREA+P	Incorporated		200	2021-01-25	0.5	0.75	0.00375	0.375	East_Asia	East_Asia
2396	Wu et al.		China	China	24	0.65	2021-08-04		Maize	Cereals	Maize	Urea	UREA+P	Incorporated		200	2021-01-02	0.5	0.7	0.0035	0.35	East_Asia	East_Asia
2398	Xiang et al.	2012	China	China	30	2021-01-14	6	2021-01-02	Wheat	Cereals	Rice	Urea	CONVENTIONAL UREA+PK	Surface broadcast		263	2021-05-04	0.54	4.86	0.018479087	1.847908745	East_Asia	East_Asia
2401	Xiang et al.	2012	China	China	30	2021-01-14	6	2021-01-02	Wheat	Cereals	Rice	Mineral N mix	REDUCE UREA+PK	Surface broadcast		225	2021-04-06	0.54	3.52	0.015644444	1.564444444	East_Asia	East_Asia
2402	Xiang et al.	2005	China	China		0.83	2021-07-07	1.32	Maize	Cereals		Ammonium	AMMONIUM SULPHATE	Surface broadcast		150	2021-01-15	0.56	0.59	0.003933333	0.393333333	East_Asia	East_Asia
2405	Xiang et al.	2005	China	China		0.83	2021-07-07	1.32	Maize	Cereals		Nitrate	POTASSIUM NITRATE	Surface broadcast		150	0.81	0.56	0.25	0.001666667	0.166666667	East_Asia	East_Asia
2406	Xiang et al.	2005	China	China		0.7	2021-08-03	1.33	Maize	Cereals		Urea	UREA	Surface broadcast		150	1.39	0.56	0.83	0.005533333	0.553333333	East_Asia	East_Asia
2407	Xiang et al.	2005	China	China		0.83	2021-07-07	1.32	Maize	Cereals		Urea	UREA	Surface broadcast		150	1.33	0.56	0.77	0.005133333	0.513333333	East_Asia	East_Asia
2408	Xiang et al.	2005	China	China		0.7	2021-08-03	1.33	Maize	Cereals		Urea	UREA	Surface broadcast		250	2021-01-06	0.56	2021-01-04	0.00416	0.416	East_Asia	East_Asia
2410	Xie et al.	2014	China	China	31	0.84	2021-05-08	2021-01-28	Maize	Cereals		Mineral N mix	CRN+PK	Surface broadcast		168	0.92	0.38	0.54	0.003214286	0.321428571	East_Asia	East_Asia
2411	Xie et al.	2014	China	China	31	0.84	2021-05-08	2021-01-28	Maize	Cereals		Mineral N mix	CRN+PK	Surface broadcast		192	2021-01-11	0.38	0.73	0.003802083	0.380208333	East_Asia	East_Asia
2412	Xie et al.	2014	China	China	31	0.84	2021-05-08	2021-01-28	Maize	Cereals		Mineral N mix	CRN+PK	Surface broadcast		216	1.36	0.38	0.98	0.004537037	0.453703704	East_Asia	East_Asia
2413	Xie et al.	2014	China	China	31	0.84	2021-05-08	2021-01-28	Maize	Cereals		Mineral N mix	CRN+PK	Surface broadcast		240	1.48	0.38	2021-01-01	0.004583333	0.458333333	East_Asia	East_Asia
2414	Xie et al.	2014	China	China	31	0.84	2021-05-08	2021-01-28	Maize	Cereals		Urea	UREA+PK	Surface broadcast		240	2021-02-05	0.38	1.67	0.006958333	0.695833333	East_Asia	East_Asia
2419	Xiong et al.	1999	China	China	9	0.72	2021-04-08		Soybean	Legumes		Urea	UREA	Surface broadcast		35	0.88	0.66	0.22	0.006285714	0.628571429	East_Asia	East_Asia
2420	Xiong et al.	1999	China	China	9	0.72	2021-04-08		Peanut	Row crops		Urea	UREA	Surface broadcast		104	0.88	0.53	0.35	0.003365385	0.336538462	East_Asia	East_Asia
2425	Yan et al.	2008	China	China	17	2021-01-03	2021-08-03	1.42	Wheat maize	Cereals	Maize	Urea + Additives	REDUCED UREA+DP	Surface broadcast	broadcast	420	2021-04-08	0.65	2021-04-15	0.009880952	0.988095238	East_Asia	East_Asia
2426	Yan et al.	2008	China	China	17	2021-01-03	2021-08-03	1.42	Wheat maize	Cereals	Maize	Urea + Additives	REDUCED UREA+DP	Surface broadcast	broadcast	420	2021-02-05	0.65	1.85	0.004404762	0.44047619	East_Asia	East_Asia
2429	Yan et al.	2008	China	China	17	2021-01-03	2021-08-03	1.42	Wheat maize	Cereals	Maize	Mineral N mix	UREA+DIAMMONIUM PHOSPHATE(DP)	Surface broadcast	broadcast	600	2021-05-03	0.65	4.65	0.00775	0.775	East_Asia	East_Asia
2430	Yan et al.	2008	China	China	17	2021-01-03	2021-08-03	1.42	Wheat maize	Cereals	Maize	Mineral N mix	UREA+DIAMMONIUM PHOSPHATE(DP)	Surface broadcast	broadcast	600	4	0.65	3.35	0.005583333	0.558333333	East_Asia	East_Asia
2445	Yan et al.	1999	Eastern Asia	Japan			2021-06-01	0.73	Maize	Cereals		Urea + Additives	COATED UREA	Surface broadcast		150	0.54	0.13	0.41	0.002733333	0.273333333	East_Asia	East_Asia
2446	Yan et al.	1999	Eastern Asia	Japan			2021-06-01	0.73	Maize	Cereals		Urea + Additives	COATED UREA	Surface broadcast		150	0.54	0.13	0.41	0.002733333	0.273333333	East_Asia	East_Asia
2447	Yan et al.	1999	Eastern Asia	Japan			2021-06-01	0.73	Maize	Cereals		Urea + Additives	COATED UREA	Surface broadcast		250	0.51	0.13	0.38	0.00152	0.152	East_Asia	East_Asia
2451	Yan et al.	2009	China	China	17	2021-01-03	2021-08-03	1.42	Wheat maize	Cereals	Wheat maize rotation	Urea	UREA+PK	Surface broadcast		400	4.79	0.66	2021-04-13	0.010325	1.0325	East_Asia	East_Asia
2452	Yan et al.	2008	China	China	17	2021-01-03	2021-08-03	1.42	Wheat maize	Cereals	Wheat maize rotation	Urea	UREA+PK	Surface broadcast		400	2.54	0.66	1.88	0.0047	0.47	East_Asia	East_Asia
2453	Yan et al.	2009	China	China	17	2021-01-03	2021-08-03	1.42	Wheat maize	Cereals	Wheat maize rotation	Urea	UREA+PK	Surface broadcast		600	2021-05-26	0.66	2021-04-06	0.007666667	0.766666667	East_Asia	East_Asia
2454	Yan et al.	2008	China	China	17	2021-01-03	2021-08-03	1.42	Wheat maize	Cereals	Wheat maize rotation	Urea	UREA+PK	Surface broadcast		600	2021-04-02	0.66	3.36	0.0056	0.56	East_Asia	East_Asia
2475	Yang et al.	2011	China	China	19	1.32	2021-07-01	1.33	Maize	Cereals	Fallow	Urea + NI	REDUCED UREA FERTILIZER WITH NITRIFICATION INHIBITOR	Surface broadcast		210	0.84	0.58	0.26	0.001238095	0.123809524	East_Asia	East_Asia
2476	Yang et al.	2011	China	China	19	1.32	2021-07-01	1.33	Maize	Cereals	Fallow	Urea + Additives	REDUCED UREA FERTILIZER	Surface broadcast		210	0.96	0.58	0.38	0.001809524	0.180952381	East_Asia	East_Asia
2477	Yang et al.	2010	China	China	19	1.32	2021-07-01	1.33	Maize	Cereals	Fallow	Urea + Additives	SLOW RELEASE UREA FERTILIZER	Surface broadcast		210	0.98	0.58	0.4	0.001904762	0.19047619	East_Asia	East_Asia
2478	Yang et al.	2010	China	China	19	1.32	2021-07-01	1.33	Maize	Cereals	Fallow	Urea + Additives	REDUCED UREA FERTILIZER	Surface broadcast		210	2021-01-03	0.58	0.45	0.002142857	0.214285714	East_Asia	East_Asia
2479	Yang et al.	2011	China	China	19	1.32	2021-07-01	1.33	Maize	Cereals	Fallow	Urea	CONVENTIONAL UREA FERTILIZER	Surface broadcast		265	2021-01-07	0.58	0.49	0.001849057	0.18490566	East_Asia	East_Asia
2480	Yang et al.	2010	China	China	19	1.32	2021-07-01	1.33	Maize	Cereals	Fallow	Urea	CONVENTIONAL UREA FERTILIZER	Surface broadcast		265	2021-01-11	0.58	0.53	0.002	0.2	East_Asia	East_Asia
2487	Yang et al.	2012	China	China	15	0.67	2021-08-04	2021-01-29	Alfalfa	Legumes		Urea	UREA+PK	Band_nest_surface_subsurface		100	0.69	0.43	0.26	0.0026	0.26	East_Asia	East_Asia
2489	Yang et al.	2011	China	China			2021-07-06	2021-01-02	Wheat	Cereals	Rice	Urea	UREA	Surface broadcast	broadcast	240	1.87	2021-01-16	0.71	0.002958333	0.295833333	East_Asia	East_Asia
2498	Yao et al.	2010	China	China	21	2021-01-18	2021-08-02	2021-01-28	Jerusalem artichoke	Vegetables	Fallow	Urea	UREA	Surface broadcast		225	2.93	0.45	2.48	0.011022222	1.102222222	East_Asia	East_Asia
2499	Yao et al.	2011	China	China	21	2021-01-18	2021-08-02	2021-01-28	Fallow	Fallow land		Urea	UREA	Surface broadcast		225	2.75	0.69	2021-02-06	0.009155556	0.915555556	East_Asia	East_Asia
2505	Yao et al.	2007	China	China	14	2021-02-01	2021-07-09	2021-01-02	Amaranth	Cereals		Ammonium	NH4H2PO4	Surface broadcast		118	2021-04-08	0.39	4.41	0.037372881	3.737288136	East_Asia	East_Asia
2506	Yao et al.	2007	China	China	14	2021-02-01	2021-07-09	2021-01-02	Garlic	Vegetables	Turnip	Ammonium	NH4H2PO4	Surface broadcast		393	2021-02-07	0.09	2.61	0.006641221	0.664122137	East_Asia	East_Asia
2507	Yao et al.	2007	China	China	14	2021-02-01	2021-07-09	2021-01-02	Turnip	Vegetables	Amaranth	Ammonium	NH4H2PO4	Surface broadcast		418	11	0.25	10.75	0.025717703	2.571770335	East_Asia	East_Asia
2512	Yao et al.	2007	China	China	14		8		Wheat	Cereals	Rice	Mineral N mix	UREA + COMPOUND	N/A		150	2021-03-16	0.83	2.33	0.015533333	1.553333333	East_Asia	East_Asia
2513	Yao et al.	2006	China	China	14		8		Wheat	Cereals	Rice	Mineral N mix	UREA + COMPOUND	N/A		150	2021-02-06	0.83	2021-01-23	0.0082	0.82	East_Asia	East_Asia
2514	Yao et al.	2004	China	China	14		8		Wheat	Cereals	Rice	Mineral N mix	UREA + COMPOUND	N/A		150	1.56	0.83	0.73	0.004866667	0.486666667	East_Asia	East_Asia
2515	Yao et al.	2005	China	China	14		8		Wheat	Cereals	Rice	Mineral N mix	UREA + COMPOUND	N/A		150	2021-01-18	0.83	0.35	0.002333333	0.233333333	East_Asia	East_Asia
2516	Yao et al.	2007	China	China	14		8		Wheat	Cereals	Rice	Mineral N mix	UREA + COMPOUND	N/A		225	2021-04-28	0.83	3.45	0.015333333	1.533333333	East_Asia	East_Asia
2517	Yao et al.	2006	China	China	14		8		Wheat	Cereals	Rice	Mineral N mix	UREA + COMPOUND	N/A		225	2021-03-24	0.83	2.41	0.010711111	1.071111111	East_Asia	East_Asia
2518	Yao et al.	2004	China	China	14		8		Wheat	Cereals	Rice	Mineral N mix	UREA + COMPOUND	N/A		225	2.57	0.83	1.74	0.007733333	0.773333333	East_Asia	East_Asia
2519	Yao et al.	2005	China	China	14		8		Wheat	Cereals	Rice	Mineral N mix	UREA + COMPOUND	N/A		225	2021-02-24	0.83	1.41	0.006266667	0.626666667	East_Asia	East_Asia
2524	Yao et al.	2012	China	China	13		5	2021-01-25	Tea	Perennials	Tea	Urea	UREA	Incorporated broadcast	surface incorporated	450	21.1	2021-06-02	14.9	0.033111111	3.311111111	East_Asia	East_Asia
2525	Yao et al.	2013	China	China	13		5	2021-01-25	Tea	Perennials	Tea	Urea	UREA	Incorporated broadcast	surface incorporated	450	14.4	2021-01-09	2021-12-05	0.027777778	2.777777778	East_Asia	East_Asia
2526	Yao et al.	2005	China	China	14	1.84	8	2021-01-16	Wheat	Cereals	Rice	Mineral N mix	N FERTILIZER NO STRAW TILLAGE	Surface broadcast		225	2021-02-24	0.83	1.41	0.006266667	0.626666667	East_Asia	East_Asia
2530	Zanatta et al.	2007	Latin America & Caribbean	Brazil	26	2021-02-07	5	1.41	Maize	Cereals	Maize-rygrass	Ammonium Nitrate	AN	Surface placement	sidedress surface	150	2021-03-07	0.01	3.69	0.0246	2.46	Latin_America	Latin_America
2531	Zanatta et al.	2007	Latin America & Caribbean	Brazil	26	2021-02-07	5	1.41	Maize	Cereals	Maize-rygrass	Ammonium	AS	Surface placement	sidedress surface	150	0.68	0.01	0.67	0.004466667	0.446666667	Latin_America	Latin_America
2532	Zanatta et al.	2007	Latin America & Caribbean	Brazil	26	2021-02-07	5	1.41	Maize	Cereals	Maize-rygrass	Nitrate	CN	Surface placement	sidedress surface	150	1.54	0.01	1.53	0.0102	2021-01-02	Latin_America	Latin_America
2534	Zanatta et al.	2007	Latin America & Caribbean	Brazil	26	2021-02-07	5	1.41	Maize	Cereals	Maize-rygrass	Urea + Additives	CONTROLLED-RELEASED N	Surface placement	sidedress surface	150	0.2	0.01	0.19	0.001266667	0.126666667	Latin_America	Latin_America
2535	Zanatta et al.	2007	Latin America & Caribbean	Brazil	26	2021-02-07	5	1.41	Maize	Cereals	Maize-rygrass	Urea + Additives	U+UI	Surface placement	sidedress surface	150	0.33	0.01	0.32	0.002133333	0.213333333	Latin_America	Latin_America
2536	Zanatta et al.	2007	Latin America & Caribbean	Brazil	26	2021-02-07	5	1.41	Maize	Cereals	Maize-rygrass	Mineral N mix	UAN	Surface placement	sidedress surface	150	2021-01-04	0.01	2021-01-03	0.006866667	0.686666667	Latin_America	Latin_America
2537	Zanatta et al.	2007	Latin America & Caribbean	Brazil	26	2021-02-07	5	1.41	Maize	Cereals	Maize-rygrass	Urea	UREA	Surface placement	sidedress surface	150	0.48	0.01	0.47	0.003133333	0.313333333	Latin_America	Latin_America
2538	Zerbath et al.	2004	North America	Canada	13		2021-06-06		Barley	Cereals	Wheat	Ammonium Nitrate	AN	Incorporated broadcast	incorporated by harrowing	75	2021-02-04	2021-03-23	-0.83	-0.011066667	-1.106666667	North_America	Noth_America
2539	Zerbath et al.	2003	North America	Canada	11		2021-06-06		Barley	Cereals	Wheat	Ammonium Nitrate	AN	Incorporated broadcast	incorporated by harrowing	75	2021-01-07	2021-03-23	-1.53	-0.0204	-2.04	North_America	Noth_America
2540	Zerbath et al.	2005	North America	Canada	14		6		Barley	Cereals	Wheat	Ammonium Nitrate	AN	Incorporated broadcast	incorporated by harrowing	75	2021-08-01	2021-03-23	4.87	0.064933333	6.493333333	North_America	Noth_America
2541	Zerbath et al.	2005	North America	Canada	14		6		Barley	Cereals	Wheat	Ammonium Nitrate	AN	Incorporated broadcast	incorporated by harrowing	150	2021-11-04	2021-03-23	2021-08-17	0.054466667	5.446666667	North_America	Noth_America
2542	Zerbath et al.	2004	North America	Canada	13		2021-06-06		Barley	Cereals	Wheat	Ammonium Nitrate	AN	Incorporated broadcast	incorporated by harrowing	150	2021-04-03	2021-03-23	2021-01-07	0.007133333	0.713333333	North_America	Noth_America
2543	Zerbath et al.	2003	North America	Canada	11		2021-06-06		Barley	Cereals	Wheat	Ammonium Nitrate	AN	Incorporated broadcast	incorporated by harrowing	150	2021-03-06	2021-03-23	0.37	0.002466667	0.246666667	North_America	Noth_America
2550	Zhai et al.	2011	China	China		0.82	2021-04-02	2021-01-26	Maize	Cereals		Urea	UREA+K	Surface broadcast	broadcast	300	0.18	0.14	0.04	0.000133333	0.013333333	East_Asia	East_Asia
2551	Zhai et al.	2011	China	China		0.82	2021-04-02	2021-01-26	Wheat	Cereals		Urea	UREA+K	Surface broadcast	broadcast	300	0.17	0.16	0.01	3.33333E-05	0.003333333	East_Asia	East_Asia
2552	Zhai et al.	2011	China	China		0.82	2021-04-02	2021-01-26	Fallow	Fallow land		Urea	UREA+K	Surface broadcast	broadcast	660	0.43	0.27	0.16	0.000242424	0.024242424	East_Asia	East_Asia
2556	Zhai et al.	2011	China	China		0.9	2021-04-04	2021-01-26	Wheat	Cereals		Urea	UREA+P	Surface broadcast	broadcast	300	0.32	0.16	0.16	0.000533333	0.053333333	East_Asia	East_Asia
2557	Zhai et al.	2011	China	China		0.9	2021-04-04	2021-01-26	Maize	Cereals		Urea	UREA+P	Surface broadcast	broadcast	300	0.27	0.14	0.13	0.000433333	0.043333333	East_Asia	East_Asia
2558	Zhai et al.	2011	China	China		0.9	2021-04-04	2021-01-26	Fallow	Fallow land		Urea	UREA+P	Surface broadcast	broadcast	600	0.43	0.27	0.16	0.000266667	0.026666667	East_Asia	East_Asia
2559	Zhai et al.	2011	China	China		0.96	2021-04-03	2021-01-26	Maize	Cereals		Urea	UREA+P+K	Surface broadcast	broadcast	300	0.37	0.14	0.23	0.000766667	0.076666667	East_Asia	East_Asia
2560	Zhai et al.	2011	China	China		0.96	2021-04-03	2021-01-26	Maize	Cereals		Urea	UREA+P+K	Surface broadcast	broadcast	300	0.37	0.14	0.23	0.000766667	0.076666667	East_Asia	East_Asia
2561	Zhai et al.	2011	China	China		0.96	2021-04-03	2021-01-26	Wheat	Cereals		Urea	UREA+P+K	Surface broadcast	broadcast	300	0.32	0.16	0.16	0.000533333	0.053333333	East_Asia	East_Asia
2562	Zhai et al.	2011	China	China		0.96	2021-04-03	2021-01-26	Wheat	Cereals		Urea	UREA+P+K	Surface broadcast	broadcast	300	0.32	0.16	0.16	0.000533333	0.053333333	East_Asia	East_Asia
2563	Zhai et al.	2011	China	China		0.96	2021-04-03	2021-01-26	Fallow	Fallow land		Urea	UREA+P+K	Surface broadcast	broadcast	540	0.59	0.27	0.32	0.000592593	0.059259259	East_Asia	East_Asia
2564	Zhai et al.	2011	China	China		0.96	2021-04-03	2021-01-26	Fallow	Fallow land		Urea	UREA+P+K	Surface broadcast	broadcast	540	0.59	0.27	0.32	0.000592593	0.059259259	East_Asia	East_Asia
2565	Zhai et al.	2011	China	China	10	0.82	7	1.32	Maize	Cereals	Fallow	Mineral N mix	CHEMICAL F	Surface broadcast		180	0.82	0.61	0.21	0.001166667	0.116666667	East_Asia	East_Asia
2573	Zhang et al.	2005	China	China		0.83	2021-07-07	1.32	Wheat	Cereals	Maize	Ammonium	AMMONIUM SULPHATE	Surface broadcast		150	0.46	0.4	0.06	0.0004	0.04	East_Asia	East_Asia
2576	Zhang et al.	2005	China	China		0.83	2021-07-07	1.32	Wheat	Cereals	Maize	Nitrate	POTASSIUM NITRATE	Surface broadcast		150	0.67	0.4	0.27	0.0018	0.18	East_Asia	East_Asia
2577	Zhang et al.	2005	China	China		0.83	2021-07-07	1.32	Wheat	Cereals	Maize	Urea	UREA	Surface broadcast		150	0.52	0.4	0.12	0.0008	0.08	East_Asia	East_Asia
2578	Zhang et al.	2005	China	China		0.7	2021-08-03	1.33	Wheat	Cereals	Maize	Urea	UREA	Surface broadcast		150	0.52	0.4	0.12	0.0008	0.08	East_Asia	East_Asia
2579	Zhang et al.	2005	China	China		0.7	2021-08-03	1.33	Wheat	Cereals	Maize	Urea	UREA	Surface broadcast		250	0.54	0.4	0.14	0.00056	0.056	East_Asia	East_Asia
2581	Zhang et al.	2013	China	China		0.98	7	2021-01-28	Wheat maize	Cereals	Wheat maize rotation	Mineral N mix	CRN+PK	Band_nest_surface_subsurface		465	2.81	1.33	1.48	0.003182796	0.31827957	East_Asia	East_Asia
2582	Zhang et al.	2013	China	China		0.98	7	2021-01-28	Wheat maize	Cereals	Wheat maize rotation	Urea	UREA+PK	Band_nest_surface_subsurface		465	3.64	1.33	2.31	0.004967742	0.496774194	East_Asia	East_Asia
2583	Zhang et al.	2013	China	China		0.98	7	2021-01-28	Wheat maize	Cereals	Wheat maize rotation	Urea	UREA+PK	Band_nest_surface_subsurface		465	2.64	1.33	2021-01-31	0.002817204	0.28172043	East_Asia	East_Asia
2584	Zhang et al.	2012	China	China	31	1.88	2021-06-03	2021-01-02	Wheat	Cereals	Rice	Ammonium	AMMONIUM BICARBONATE	Surface broadcast		210	2021-01-27	0.62	0.65	0.003095238	0.30952381	East_Asia	East_Asia
2585	Zhang et al.	2012	China	China	31	1.88	2021-06-03	2021-01-02	Wheat	Cereals	Rice	Mineral N mix	COMPOUND	Surface broadcast		210	1.52	0.62	0.9	0.004285714	0.428571429	East_Asia	East_Asia
2587	Zhang et al.	2012	China	China	31	1.88	2021-06-03	2021-01-02	Wheat	Cereals	Rice	Urea + Additives	CRF(NUTRICOTE)	Surface broadcast		210	0.87	0.62	0.25	0.001190476	0.119047619	East_Asia	East_Asia
2588	Zhang et al.	2012	China	China	31	1.88	2021-06-03	2021-01-02	Wheat	Cereals	Rice	Urea + Additives	CRF(OSOMCOTE)	Surface broadcast		210	2021-01-08	0.62	0.46	0.002190476	0.219047619	East_Asia	East_Asia
2589	Zhang et al.	2012	China	China	31	1.88	2021-06-03	2021-01-02	Wheat	Cereals	Rice	Urea	UREA	Surface broadcast		210	1.62	0.62	1	0.004761905	0.476190476	East_Asia	East_Asia
2597	Zhang et al.	2005	China	China		2.45	2021-07-01	1.56	Fallow	Fallow land	Barley	Urea	UREA	Surface broadcast		50	0.96	0.74	0.22	0.0044	0.44	East_Asia	East_Asia
2598	Zhang et al.	2005	China	China		2.45	2021-07-01	1.56	Fallow	Fallow land	Barley	Urea	UREA	Surface broadcast		100	2021-01-27	0.74	0.53	0.0053	0.53	East_Asia	East_Asia
2599	Zhang et al.	2005	China	China		2.45	2021-07-01	1.56	Fallow	Fallow land	Barley	Urea	UREA	Surface broadcast		150	1.58	0.74	0.84	0.0056	0.56	East_Asia	East_Asia
2605	Zhang et al.	2009	China	China		0.89	2021-08-01		Maize	Cereals	Wheat	Urea	UREA+P	Surface broadcast		168	2.75	2021-01-09	0.85	0.005059524	0.505952381	East_Asia	East_Asia
2606	Zhang et al.	2008	China	China		0.89	2021-08-01		Maize	Cereals	Wheat	Urea	UREA+P	Surface broadcast		172	2021-07-22	0.7	6.52	0.037906977	3.790697674	East_Asia	East_Asia
2617	Zhang et al.	2009	China	China					Wheat	Cereals	Maize	Mineral N mix	NPK + NK	N/A		165	2021-01-03	2021-01-01	0.2	0.001212121	0.121212121	East_Asia	East_Asia
2618	Zhang et al.	2008	China	China					Maize	Cereals	Wheat	Mineral N mix	NPK + NK	N/A		172	2021-07-02	0.7	2021-06-05	0.037790698	3.779069767	East_Asia	East_Asia
2619	Zhang et al.	2011	China	China					Maize	Cereals	Wheat	Mineral N mix	NPK + NK	N/A		176	2021-04-07	0.5	2021-04-02	0.023863636	2.386363636	East_Asia	East_Asia
2620	Zhang et al.	2010	China	China					Maize	Cereals	Wheat	Mineral N mix	NPK + NK	N/A		176	3	0.4	2021-02-06	0.014772727	1.477272727	East_Asia	East_Asia
2621	Zhang et al.	2010	China	China					Wheat	Cereals	Maize	Mineral N mix	NPK + NS	N/A		165	2	0.8	2021-01-02	0.007272727	0.727272727	East_Asia	East_Asia
2622	Zhang et al.	2008	China	China					Wheat	Cereals	Maize	Mineral N mix	NPK + UREA	N/A		163	2021-02-02	0.9	2021-01-03	0.00797546	0.797546012	East_Asia	East_Asia
2623	Zhang et al.	2011	China	China					Wheat	Cereals	Maize	Mineral N mix	NPK + UREA	N/A		165	2021-07-08	2021-02-03	2021-05-05	0.033333333	3.333333333	East_Asia	East_Asia
2624	Zhang et al.	2009	China	China					Maize	Cereals	Wheat	Mineral N mix	NPK + UREA	N/A		168	2021-02-08	2021-01-09	0.9	0.005357143	0.535714286	East_Asia	East_Asia
2629	Zhang et al.	2009	China	China		0.99	2021-04-05	2021-01-19	Maize	Cereals	Wheat maize rotation	Urea	UREA+P+K	Surface broadcast		300	0.48	0.2	0.28	0.000933333	0.093333333	East_Asia	East_Asia
2630	Zhang et al.	2009	China	China		0.99	2021-04-05	2021-01-19	Maize	Cereals	Wheat maize rotation	Urea	UREA+P+K	Surface broadcast		300	0.48	0.2	0.28	0.000933333	0.093333333	East_Asia	East_Asia
2631	Zhang et al.	2009	China	China		0.99	2021-04-05	2021-01-19	Maize	Cereals	Wheat maize rotation	Urea	UREA+P+K	Surface broadcast		300	0.44	0.2	0.24	0.0008	0.08	East_Asia	East_Asia
2632	Zhang et al.	2009	China	China		0.99	2021-04-05	2021-01-19	Maize	Cereals	Wheat maize rotation	Urea	UREA+P+K	Surface broadcast		300	0.44	0.2	0.24	0.0008	0.08	East_Asia	East_Asia
2640	Zhao et al.	2014	China	China	27	2021-01-06	2021-06-09	2021-01-27	Maize	Cereals		Urea	UREA(FP)+PK	Surface broadcast		150	3.69	2.93	0.76	0.005066667	0.506666667	East_Asia	East_Asia
2641	Zhao et al.	2014	China	China	27	2021-01-06	2021-06-09	2021-01-27	Maize	Cereals		Urea	UREA+PK	Surface broadcast		150	2021-05-28	2.93	2.35	0.015666667	1.566666667	East_Asia	East_Asia
2644	Zhou et al.	2009	China	China		0.64	2021-08-03	1.32	Maize	Cereals	Wheat maize rotation	Mineral N mix	NPK	Surface broadcast	homogeneously applied by hand	280	1	0.03	0.97	0.003464286	0.346428571	East_Asia	East_Asia
2645	Zhou et al.	2009	China	China		0.64	2021-08-03	1.32	Wheat	Cereals	Wheat maize rotation	Mineral N mix	NPK	Surface broadcast	homogeneously applied by hand	280	0.72	0.12	0.6	0.002142857	0.214285714	East_Asia	East_Asia
2650	Zhou et al.	2009	China	China	30	0.64	2021-08-03	1.32	Wheat maize	Cereals	Maize	Ammonium	AMMONIUM BICARBONATE	Surface broadcast	broadcast	280	1.73	0.14	1.59	0.005678571	0.567857143	East_Asia	East_Asia
2657	Zhou et al.	2005	China	China	36		2021-08-03	2021-01-12	Oilseed rape	Cereals	Rice	Urea	UREA	Surface broadcast		150	1.71	0.84	0.87	0.0058	0.58	East_Asia	East_Asia
2658	Zhou et al.	2006	China	China	36		2021-08-03	2021-01-12	Oilseed rape	Cereals	Rice	Urea	UREA	Surface broadcast		150	1.44	0.4	2021-01-04	0.006933333	0.693333333	East_Asia	East_Asia
2659	Zhou et al.	2007	China	China	36		2021-08-03	2021-01-12	Oilseed rape	Cereals	Rice	Urea	UREA	Surface broadcast		150	1.33	0.1	2021-01-23	0.0082	0.82	East_Asia	East_Asia
2660	Zhou et al.	2007	China	China	36		2021-08-03	2021-01-12	Oilseed rape	Cereals	Rice	Urea	UREA	Surface broadcast		250	2.91	0.1	2.81	0.01124	1.124	East_Asia	East_Asia
2661	Zhou et al.	2006	China	China	36		2021-08-03	2021-01-12	Oilseed rape	Cereals	Rice	Urea	UREA	Surface broadcast		250	1.74	0.4	1.34	0.00536	0.536	East_Asia	East_Asia
2662	Zhou et al.	2005	China	China	36		2021-08-03	2021-01-12	Oilseed rape	Cereals	Rice	Urea	UREA	Surface broadcast		250	1.99	0.84	2021-01-15	0.0046	0.46	East_Asia	East_Asia
2664	Zhou et al.	2013	China	China	14	2021-01-26	2021-06-08	2021-01-02	Wheat	Cereals	Rice	Urea	UREA	Surface broadcast		250	5.85	0.57	2021-05-28	0.02112	2.112	East_Asia	East_Asia
2665	Zhou et al.	2013	China	China	14	2021-01-26	2021-06-08	2021-01-02	Wheat	Cereals	Rice	Urea	UREA	Surface broadcast		250	3.89	0.57	3.32	0.01328	1.328	East_Asia	East_Asia
2666	Zhou et al.	2013	China	China	14	2021-01-26	2021-06-08	2021-01-02	Wheat	Cereals	Rice	Urea	UREA	Surface broadcast		250	2.84	0.57	2021-02-27	0.00908	0.908	East_Asia	East_Asia
2671	Zhu et al.		China	China		0.94	2021-08-05	1.33	Maize	Cereals	Maize	Mineral N mix	CRN+PK	Band_nest_surface_subsurface		180	1.55	0.31	2021-01-24	0.006888889	0.688888889	East_Asia	East_Asia
2672	Zhu et al.		China	China		0.94	2021-08-05	1.33	Maize	Cereals	Maize	Mineral N mix	CRN+PK	Band_nest_surface_subsurface		180	2021-01-09	0.31	0.78	0.004333333	0.433333333	East_Asia	East_Asia
2673	Zhu et al.		China	China		0.94	2021-08-05	1.33	Maize	Cereals	Maize	Mineral N mix	CRN+PK	Band_nest_surface_subsurface		180	0.54	0.31	0.23	0.001277778	0.127777778	East_Asia	East_Asia
2674	Zhu et al.		China	China		0.94	2021-08-05	1.33	Maize	Cereals	Fallow	Mineral N mix	CRN+PK	Band_nest_surface_subsurface		180	0.49	0.31	0.18	0.001	0.1	East_Asia	East_Asia
2675	Zhu et al.		China	China		0.94	2021-08-05	1.33	Maize	Cereals	Maize	Urea	UREA+PK	Band_nest_surface_subsurface		180	1.78	0.31	1.47	0.008166667	0.816666667	East_Asia	East_Asia
2676	Zhu et al.		China	China		0.94	2021-08-05	1.33	Maize	Cereals	Maize	Urea	UREA+PK	Band_nest_surface_subsurface		180	1.71	0.31	2021-01-04	0.007777778	0.777777778	East_Asia	East_Asia
2677	Zhu et al.		China	China		0.94	2021-08-05	1.33	Maize	Cereals	Fallow	Urea	UREA+PK	Band_nest_surface_subsurface		180	2021-01-25	0.31	0.94	0.005222222	0.522222222	East_Asia	East_Asia
2678	Zhu et al.		China	China		0.94	2021-08-05	1.33	Maize	Cereals	Maize	Urea	UREA+PK	Band_nest_surface_subsurface		180	2021-01-21	0.31	0.9	0.005	0.5	East_Asia	East_Asia
2679	Zhu et al.		China	China		0.94	2021-08-05	1.33	Maize	Cereals	Maize	Urea + Additives	UREA+UDD+PK	Band_nest_surface_subsurface		180	2021-01-23	0.31	0.92	0.005111111	0.511111111	East_Asia	East_Asia
2680	Zhu et al.		China	China		0.94	2021-08-05	1.33	Maize	Cereals	Fallow	Urea + Additives	UREA+UDD+PK	Band_nest_surface_subsurface		180	2021-01-04	0.31	0.73	0.004055556	0.405555556	East_Asia	East_Asia
2681	Zhu et al.		China	China		0.94	2021-08-05	1.33	Maize	Cereals	Maize	Urea + Additives	UREA+UDD+PK	Band_nest_surface_subsurface		180	1	0.31	0.69	0.003833333	0.383333333	East_Asia	East_Asia
2682	Zhu et al.		China	China		0.94	2021-08-05	1.33	Maize	Cereals	Maize	Urea + Additives	UREA+UDD+PK	Band_nest_surface_subsurface		180	0.66	0.31	0.35	0.001944444	0.194444444	East_Asia	East_Asia
2684	Zhu-Barker et al.	2009	North America	USA	25	2021-01-28	2021-07-02	2021-01-27	Wheat	Cereals	Tomato	Urea	UREA	Incorporated & placement	subsurfac knife injection	91	0.31	0.24	0.07	0.000769231	0.076923077	North_America	Noth_America
2685	Zhu-Barker et al.	2009	North America	USA	25	2021-01-28	2021-07-02	2021-01-27	Wheat	Cereals	Tomato	Mineral N mix	AS+UREA	Incorporated & placement	subsurfac knife injection	254	0.5	0.24	0.26	0.001023622	0.102362205	North_America	Noth_America
2686	Zhu-Barker et al.	2009	North America	USA	25	2021-01-28	2021-07-02	2021-01-27	Wheat	Cereals	Tomato	Mineral N mix	AS+UREA	Incorporated & placement	subsurfac knife injection	151	0.57	0.24	0.33	0.00218543	0.218543046	North_America	Noth_America
2688	Zhu-Barker et al.	2010	North America	USA	35	1.49	2021-07-04	2021-01-29	Wheat	Cereals	Alfalfa	Mineral N mix	AS+UREA	Incorporated & placement	subsurfac knife injection	154	0.92	0.74	0.18	0.001168831	0.116883117	North_America	Noth_America
2689	Zhu-Barker et al.	2009	North America	USA	25	2021-01-28	2021-07-02	2021-01-27	Wheat	Cereals	Tomato	Mineral N mix	AA+UREA	Incorporated & placement	subsurfac knife injection	203	2021-01-31	0.74	0.57	0.002807882	0.280788177	North_America	Noth_America
2690	Zhu-Barker et al.	2010	North America	USA	35	1.49	2021-07-04	2021-01-29	Wheat	Cereals	Alfalfa	Mineral N mix	AS+UREA	Incorporated & placement	subsurfac knife injection	210	1.44	0.74	0.7	0.003333333	0.333333333	North_America	Noth_America
2691	Zhu-Barker et al.	2010	North America	USA	35	1.49	2021-07-04	2021-01-29	Wheat	Cereals	Alfalfa	Mineral N mix	AA+CN	Incorporated & placement	subsurfac knife injection	210	1.72	0.74	0.98	0.004666667	0.466666667	North_America	Noth_America
2692	Zhu-Barker et al.	2010	North America	USA	35	1.49	2021-07-04	2021-01-29	Wheat	Cereals	Alfalfa	Mineral N mix	AA+UREA	Incorporated & placement	subsurfac knife injection	210	2021-02-08	0.74	1.34	0.006380952	0.638095238	North_America	Noth_America
2693	Zhu-Barker et al.	2010	North America	USA	35	1.49	2021-07-04	2021-01-29	Wheat	Cereals	Alfalfa	Mineral N mix	AS+UREA	Incorporated & placement	subsurfac knife injection	266	2021-02-02	0.74	1.46	0.005488722	0.54887218	North_America	Noth_America
2695	Zou et al.	2002	China	China	51	2021-01-31	2021-06-07	2021-01-29	Wheat	Cereals	Rice	Urea	UREA	Surface broadcast		150	4.83	2.84	1.99	0.013266667	1.326666667	East_Asia	East_Asia
2696	Zou et al.	2002	China	China	51	2021-01-31	2021-06-07	2021-01-29	Wheat	Cereals	Rice	Urea	UREA	Surface broadcast		300	6.44	2.84	2021-03-06	0.012	2021-01-02	East_Asia	East_Asia
2697	Zou et al.	2002	China	China	51	2021-01-31	2021-06-07	2021-01-29	Wheat	Cereals	Rice	Urea	UREA	Surface broadcast		450	2021-07-27	2.84	4.43	0.009844444	0.984444444	East_Asia	East_Asia
2765	Ahmad_et_al.	2008	Hubei Centralsouth	China		1.829	6.58	2021-01-26	Rice	Rice	rape_rice	Min_Other	NPK	broadc		252	4171-07-01	0.7542	6629-06-01	0.026440079	2.644007937	East_Asia	East_Asia
2766	Ahmad_et_al.	2008	Hubei Centralsouth	China		1.829	6.58	2021-01-26	Rice	Rice	rape_rice	Min_Other	NPK	broadc		252	5.61	0.5871	5.0229	0.019932143	1.993214286	East_Asia	East_Asia
2770	Cai_et_al.	2004	Henan Centralsouth	China	15	0.54	8.42	1.43	Maize	Others	Wheat	Min_Other	urea	band_surf		150	1.54	0.4	2021-01-14	0.0076	0.76	East_Asia	East_Asia
2774	Cai_et_al.	2004_2005	Henan Centralsouth	China	15	0.54	8.42	1.43	Wheat	Others	Maize	Min_Other	urea	band_surf		150	0.86	0.11	0.75	0.005	0.5	East_Asia	East_Asia
2778	Cai_et_al.	2005	Henan Centralsouth	China	15	0.54	8.42	1.43	Maize	Others	Wheat	Min_Other	urea	band_surf		150	1.59	0.08	1.51	0.010066667	1.006666667	East_Asia	East_Asia
2782	Cai_et_al.	2005_2006	Henan Centralsouth	China	15	0.54	8.42	1.43	Wheat	Others	Maize	Min_Other	NPK	band_surf		150	1.38	0.04	1.34	0.008933333	0.893333333	East_Asia	East_Asia
2786	Cai_et_al.	2006	Henan Centralsouth	China	15	0.54	8.42	1.43	Maize	Others	Wheat	Min_Other	urea	band_surf		150	1.81	0.19	1.62	0.0108	2021-01-08	East_Asia	East_Asia
2790	Cai_et_al.	2006_2007	Henan Centralsouth	China	15	0.54	8.42	1.43	Wheat	Others	Maize	Min_Other	urea	band_surf		150	0.63	0.08	0.55	0.003666667	0.366666667	East_Asia	East_Asia
2794	Cai_et_al.	2004_2005	Henan Centralsouth	China	15	0.54	8.42	1.43	wheat_maize	Others	wheat_maize	Min_Other	urea	band_surf		300	2.39	0.51	1.88	0.006266667	0.626666667	East_Asia	East_Asia
2798	Cai_et_al.	2005_2006	Henan Centralsouth	China	15	0.54	8.42	1.43	wheat_maize	Others	wheat_maize	Min_Other	urea	band_surf		300	2.97	0.12	2.85	0.0095	0.95	East_Asia	East_Asia
2802	Cai_et_al.	2006_2007	Henan Centralsouth	China	15	0.54	8.42	1.43	wheat_maize	Others	wheat_maize	Min_Other	urea	band_surf		300	2.92	0.27	2.65	0.008833333	0.883333333	East_Asia	East_Asia
2806	Cai_et_al.	2007	Henan Centralsouth	China	15	0.471	8.46	1.395	maize	Others	wheat_maize	Min_Other	urea	incorp		300	2021-01-22	0.08	2021-01-14	0.0038	0.38	East_Asia	East_Asia
2807	Cai_et_al.	2007	Henan Centralsouth	China	15	0.561	2021-08-03	1.37	maize	Others	wheat_maize	Min_Other	urea	incorp		300	0.92	0.08	0.84	0.0028	0.28	East_Asia	East_Asia
2815	Cai_et_al.	1994	Jiangsu East	China	27.2	1.073	7.99	2021-01-31	Rice	Rice	n/a	Min_Other	Ammonium_sulphate_100	incorp		100	0.275	0.215	0.06	0.0006	0.06	East_Asia	East_Asia
2816	Cai_et_al.	1994	Jiangsu East	China	27.2	1.073	7.99	2021-01-31	Rice	Rice	n/a	Min_Other	Ammonium_sulphate_300	incorp		300	1.542	0.215	1.327	0.004423333	0.442333333	East_Asia	East_Asia
2817	Cai_et_al.	1994	Jiangsu East	China	27.2	2021-02-03	2021-07-01	2021-01-25	Rice	Rice	wheat	Min_Other	Urea_100	incorp		100	0.266	0.215	0.051	0.00051	0.051	East_Asia	East_Asia
2818	Cai_et_al.	1994	Jiangsu East	China	27.2	2021-02-03	2021-07-01	2021-01-25	Rice	Rice	wheat	Min_Other	Urea_300	incorp		300	0.972	0.215	0.757	0.002523333	0.252333333	East_Asia	East_Asia
2822	China	2002_2003	Jiangsu East	China	51	2021-01-31	2021-06-07	2021-01-29	wheat	Others	rice	Min_Other	urea	broadc		150	4.83	2.84	1.99	0.013266667	1.326666667	East_Asia	East_Asia
2823	China	2002_2003	Jiangsu East	China	51	2021-01-31	2021-06-07	2021-01-29	wheat	Others	rice	Min_Other	urea	broadc		300	6.44	2.84	2021-03-06	0.012	2021-01-02	East_Asia	East_Asia
2824	China	2002_2003	Jiangsu East	China	51	2021-01-31	2021-06-07	2021-01-29	wheat	Others	rice	Min_Other	urea	broadc		450	2021-07-27	2.84	4.43	0.009844444	0.984444444	East_Asia	East_Asia
2828	Dai_et_al.	2008	Hubei Centralsouth	China	18.67	1.827	6.58	2021-01-26	Rice	Rice	rapeseed	Min_Other	compoundNPK	broadc		210	2.95	0.308	2.642	0.012580952	1.258095238	East_Asia	East_Asia
2830	Dai_et_al.	2008	Hubei Centralsouth	China	18.67	0.818	2021-07-03	1.32	Rice	Rice	fallow	Min_Other	compoundNPK	broadc		210	2.909	0.672	2.237	0.010652381	1.065238095	East_Asia	East_Asia
2832	Fu_et_al.	2012	Hunan Centralsouth	China		1.537	2021-06-01	2021-01-28	rice	Rice	rice	Min_Other	Urea+PK	broadc		90	0.64	0.51	0.13	0.001444444	0.144444444	East_Asia	East_Asia
2833	Fu_et_al.	2012	Hunan Centralsouth	China		1.537	2021-06-01	2021-01-28	rice	Rice	rice	Min_Other	Urea+PK	broadc		120	0.66	0.51	0.15	0.00125	0.125	East_Asia	East_Asia
2834	Fu_et_al.	2012	Hunan Centralsouth	China		1.537	2021-06-01	2021-01-28	rice	Rice	rice	Min_Other	Urea+PK	broadc		150	0.68	0.51	0.17	0.001133333	0.113333333	East_Asia	East_Asia
2836	Fu_et_al.	2012	Hunan Centralsouth	China		1.537	2021-06-01	2021-01-28	rice	Rice	rice	Min_Other	Urea+PK	broadc		90	0.66	0.51	0.15	0.001666667	0.166666667	East_Asia	East_Asia
2837	Fu_et_al.	2012	Hunan Centralsouth	China		1.537	2021-06-01	2021-01-28	rice	Rice	rice	Min_Other	Urea+PK	broadc		120	0.83	0.51	0.32	0.002666667	0.266666667	East_Asia	East_Asia
2838	Fu_et_al.	2012	Hunan Centralsouth	China		1.537	2021-06-01	2021-01-28	rice	Rice	rice	Min_Other	Urea+PK	broadc		150	0.78	0.51	0.27	0.0018	0.18	East_Asia	East_Asia
2840	Fu_et_al.	2012	Hunan Centralsouth	China		1.537	2021-06-01	2021-01-28	rice	Rice	rice	Min_Other	Urea+PK	broadc		105	0.48	0.51	-0.03	-0.000285714	-0.028571429	East_Asia	East_Asia
2841	Fu_et_al.	2012	Hunan Centralsouth	China		1.537	2021-06-01	2021-01-28	rice	Rice	rice	Min_Other	Urea+PK	broadc		135	0.23	0.51	-0.28	-0.002074074	-0.207407407	East_Asia	East_Asia
2842	Fu_et_al.	2012	Hunan Centralsouth	China		1.537	2021-06-01	2021-01-28	rice	Rice	rice	Min_Other	Urea+PK	broadc		165	0.55	0.51	0.04	0.000242424	0.024242424	East_Asia	East_Asia
2844	Fu_et_al.	2012	Hunan Centralsouth	China		1.537	2021-06-01	2021-01-28	rice	Rice	rice	Min_Other	Urea+PK	broadc		105	0.81	0.51	0.3	0.002857143	0.285714286	East_Asia	East_Asia
2845	Fu_et_al.	2012	Hunan Centralsouth	China		0.73	7.72	1.37	Rice	Rice	maize	Min_Other	Urea+PK	broadc		135	2021-01-02	0.51	0.69	0.005111111	0.511111111	East_Asia	East_Asia
2846	Fu_et_al.	2012	Hunan Centralsouth	China		0.73	7.72	1.37	Rice	Rice	maize	Min_Other	Urea+PK	broadc		165	2021-01-06	0.51	0.55	0.003333333	0.333333333	East_Asia	East_Asia
2848	Huang_et_al.,2005	2003	Zhejiang East	China	32.25	0.157	6.89	2021-01-28	Rice	Rice	n/a	Min_Other	urea	broadc		90	0.27	0.23	0.04	0.000444444	0.044444444	East_Asia	East_Asia
2849	Huang_et_al.,2005	2003	Zhejiang East	China	32.25	0.157	6.89	2021-01-28	Rice	Rice	n/a	Min_Other	urea	broadc		180	0.28	0.23	0.05	0.000277778	0.027777778	East_Asia	East_Asia
2850	Huang_et_al.,2005	2003	Zhejiang East	China	32.25	2021-01-31	2021-06-07	2021-01-29	Rice	Rice	wheat	Min_Other	urea	broadc		270	0.45	0.23	0.22	0.000814815	0.081481481	East_Asia	East_Asia
2851	Huang_et_al.,2005	2003	Zhejiang East	China	32.25	2021-01-31	2021-06-07	2021-01-29	Rice	Rice	wheat	Min_Other	urea	broadc		360	0.82	0.23	0.59	0.001638889	0.163888889	East_Asia	East_Asia
2854	Qin_et_al.	2004	Henan Centralsouth	China		0.853	2021-08-02	1.34	early_rice_late_rice	Rice	wheat	Min_Other	urea	broadc		330	1.462	0.584	0.878	0.002660606	0.266060606	East_Asia	East_Asia
2857	Sun_et_al.	2015	Liaoning Northeast	China		1.354	7.63	2021-01-25	Rice	Rice	rice	Min_Other	urea+PK	place		180	0.14	0.04	0.1	0.000555556	0.055555556	East_Asia	East_Asia
2858	Sun_et_al.	2015	Liaoning Northeast	China		1.341	7.69	2021-01-25	Rice	Rice	rice	Min_Other	1%_HQ+U+PK	place		180	0.1	0.04	0.06	0.000333333	0.033333333	East_Asia	East_Asia
2859	Sun_et_al.	2015	Liaoning Northeast	China		1.486	7.55	2021-01-24	Rice	Rice	rice	Min_Other	0.5%_NBPT+U+PK	place		180	0.11	0.04	0.07	0.000388889	0.038888889	East_Asia	East_Asia
2860	Sun_et_al.	2015	Liaoning Northeast	China		1.322	7.54	2021-01-25	Rice	Rice	rice	Min_Other	3%_DCD+U+PK	place		180	0.09	0.04	0.05	0.000277778	0.027777778	East_Asia	East_Asia
2861	Sun_et_al.	2015	Liaoning Northeast	China		1.359	7.53	2021-01-25	Rice	Rice	rice	Min_Other	!%_DMPP+U+PK	place		180	0.03	0.04	-0.01	-5.55556E-05	-0.005555556	East_Asia	East_Asia
2862	Sun_et_al.	2015	Liaoning Northeast	China		1.204	7.45	2021-01-26	Rice	Rice	rice	Min_Other	1%_HQ+3%DCD_+U+PK	place		180	0.06	0.04	0.02	0.000111111	0.011111111	East_Asia	East_Asia
2863	Sun_et_al.	2015	Liaoning Northeast	China		1.208	7.47	2021-01-26	Rice	Rice	rice	Min_Other	0.5%_NBPT+1%_DMPP+U+PK	place		180	0.08	0.04	0.04	0.000222222	0.022222222	East_Asia	East_Asia
2864	Sun_et_al.	2015	Liaoning Northeast	China		2.94	NA	2021-01-02	Rice	Rice	barley	Min_Other	SCU+PK	place		180	0.11	0.04	0.07	0.000388889	0.038888889	East_Asia	East_Asia
2865	Sun_et_al.	2015	Liaoning Northeast	China		2.94	NA	2021-01-02	Rice	Rice	barley	Min_Other	PCU+PK	place		180	0.05	0.04	0.01	5.55556E-05	0.005555556	East_Asia	East_Asia
2867	Tang_et_al.,2015	2013	Hunan Centralsouth	China	28.56	2.94	NA	2021-01-02	early_rice+late_rice	Rice	barley	Min_Other	mineral_fertilizr	incorp		300	0.39	0.24	0.15	0.0005	0.05	East_Asia	East_Asia
2868	Tang_et_al.,2015	2013	Hunan Centralsouth	China	28.56	2.94	NA	2021-01-02	early_rice+late_rice	Rice	barley	Min_Other	mineral_F+rice_residue	incorp		300	0.39	0.24	0.15	0.0005	0.05	East_Asia	East_Asia
2872	Tang_et_al.,2015	2014	Hunan Centralsouth	China	28.56	2.94	NA	2021-01-02	early_rice+late_rice	Rice	barley	Min_Other	mineral_fertilizr	incorp		300	0.41	0.24	0.17	0.000566667	0.056666667	East_Asia	East_Asia
2873	Tang_et_al.,2015	2014	Hunan Centralsouth	China	28.56	2.94	NA	2021-01-02	early_rice+late_rice	Rice	barley	Min_Other	mineral_F+rice_residue	incorp		300	0.41	0.24	0.17	0.000566667	0.056666667	East_Asia	East_Asia
2877	Wang_et_al.	2005	Sichuan Southwest	China	2021-06-05	2021-02-07	NA	2021-01-25	Rice	Rice	wheat	Min_Other	urea	incorp		150	2021-03-22	0.93	2.29	0.015266667	1.526666667	East_Asia	East_Asia
2878	Wang_et_al.	2005	Sichuan Southwest	China	2021-06-05	2021-02-07	NA	2021-01-25	Rice	Rice	wheat	Min_Other	urea+straw	incorp		150	2.66	0.93	1.73	0.011533333	1.153333333	East_Asia	East_Asia
2879	Wang_et_al.	2005	Sichuan Southwest	China	2021-06-05	1.47	2021-05-07	2021-01-28	Rice	Rice	wheat	Min_Other	urea+straw	incorp		150	2.35	0.93	1.42	0.009466667	0.946666667	East_Asia	East_Asia
2880	Wang_et_al.	2005	Sichuan Southwest	China	2021-06-05	1.47	2021-05-07	2021-01-28	Rice	Rice	wheat	Min_Other	urea+straw	incorp		150	2021-02-16	0.93	2021-01-23	0.0082	0.82	East_Asia	East_Asia
2882	Wang_et_al.	2006	Jiangsu East	China	14.3	1.47	2021-05-07	2021-01-28	Rice	Rice	wheat	Min_Other	urea+no_straw+flooding+PK	broadc		220	0.55	0.17	0.38	0.001727273	0.172727273	East_Asia	East_Asia
2884	Wang_et_al.	2006	Jiangsu East	China	14.3	1.47	2021-05-07	2021-01-28	Rice	Rice	wheat	Min_Other	urea+straw+flooding+PK	broadc		220	0.28	0.17	0.11	0.0005	0.05	East_Asia	East_Asia
2886	Wang_et_al.	2006	Jiangsu East	China	14.3	1.47	2021-05-07	2021-01-28	Rice	Rice	wheat	Min_Other	urea+no_straw+drainage+PK	broadc		220	0.68	0.17	0.51	0.002318182	0.231818182	East_Asia	East_Asia
2888	Wang_et_al.	2006	Jiangsu East	China	14.3	1.47	2021-05-07	2021-01-28	Rice	Rice	wheat	Min_Other	urea+straw+drainage+PK	broadc		220	0.34	0.17	0.17	0.000772727	0.077272727	East_Asia	East_Asia
2889	Wang_et_al.	2006	Jiangsu East	China	14.3	1.47	2021-05-07	2021-01-28	Rice	Rice	wheat	Min_Other	urea+no_straw+drainage+PK	broadc		300	0.73	0.17	0.56	0.001866667	0.186666667	East_Asia	East_Asia
2890	Wang_et_al.	2006	Jiangsu East	China	14.3	1.47	2021-05-07	2021-01-28	Rice	Rice	wheat	Min_Other	urea+straw+multiple_drainage+PK	broadc		220	0.37	0.17	0.2	0.000909091	0.090909091	East_Asia	East_Asia
2891	Wang_et_al.	2006	Jiangsu East	China	14.3	1.39	7.71	2021-01-19	Rice	Rice	n/a	Min_Other	urea+straw+drainage(7_days)+PK	broadc		220	0.4	0.17	0.23	0.001045455	0.104545455	East_Asia	East_Asia
2892	Wang_et_al.	2006	Jiangsu East	China	14.3	1.53	7.38	2021-01-18	Rice	Rice	n/a	Min_Other	urea+straw+drainage(19_days)+PK	broadc		220	0.31	0.17	0.14	0.000636364	0.063636364	East_Asia	East_Asia
2894	Wang_et_al.,2013	2011	Jiangsu East	China	50	1.51	7.36	2021-01-18	Rice	Rice	n/a	Min_Other	compound_chemical_fertilizer	incorp		180	0.23	0.18	0.05	0.000277778	0.027777778	East_Asia	East_Asia
2899	Wei_et_al.	2014	Hebei North	China	16	0.8	2021-08-05	2021-01-29	maize	Others	null	Min_Other	N(pyridine)PK	broadc		180	0.74	0.2	0.54	0.003	0.3	East_Asia	East_Asia
2900	Wei_et_al.	2014	Hebei North	China	16	0.65	2021-08-04	NA	maize	Others	maize	Min_Other	N(pyridine)PK	broadc		270	2021-01-18	0.2	0.98	0.00362963	0.362962963	East_Asia	East_Asia
2901	Wei_et_al.	2014	Hebei North	China	16	0.65	2021-08-04	NA	maize	Others	maize	Min_Other	N(pyridine)PK	broadc		360	1.86	0.2	1.66	0.004611111	0.461111111	East_Asia	East_Asia
2903	Wu_et_al.	2005	Yunnan Southwest	China		2021-02-04	6.48	2021-01-01	Rice	Rice	wheat	Min_Other	compound+urea	broadc		150	2.34	2021-01-12	2021-01-22	0.008133333	0.813333333	East_Asia	East_Asia
2904	Wu_et_al.	2005	Yunnan Southwest	China		2021-02-04	6.67	0.98	Rice	Rice	wheat	Min_Other	compound+urea	broadc		300	1.97	2021-01-12	0.85	0.002833333	0.283333333	East_Asia	East_Asia
2906	Yao_et_al.	2005	Jiangsu East	China	13.6	1.84	8	2021-01-16	Rice	Rice	wheat	Min_Other	urea+compound	broadc		150	2021-01-16	0.4	0.76	0.005066667	0.506666667	East_Asia	East_Asia
2907	Yao_et_al.	2005	Jiangsu East	China	13.6	1.84	8	2021-01-16	Rice	Rice	wheat	Min_Other	urea+compound	broadc		250	2.34	0.4	1.94	0.00776	0.776	East_Asia	East_Asia
2909	Yao_et_al.	2006	Jiangsu East	China	13.6	1.84	8	2021-01-16	Rice	Rice	wheat	Min_Other	urea+compound	broadc		150	1	0.42	0.58	0.003866667	0.386666667	East_Asia	East_Asia
2910	Yao_et_al.	2006	Jiangsu East	China	13.6	1.84	8	2021-01-16	Rice	Rice	wheat	Min_Other	urea+compound	broadc		250	2021-02-28	0.42	1.86	0.00744	0.744	East_Asia	East_Asia
2912	Yao_et_al.	2007	Jiangsu East	China	13.6	2021-02-01	2021-07-09	2021-01-02	Rice	Rice	n/a	Min_Other	urea+compound	broadc		150	1.83	0.33	2021-01-05	0.01	1	East_Asia	East_Asia
2913	Yao_et_al.	2007	Jiangsu East	China	13.6	2021-02-01	2021-07-09	2021-01-02	Rice	Rice	n/a	Min_Other	urea+compound	broadc		250	3.37	0.33	2021-03-04	0.01216	1.216	East_Asia	East_Asia
2915	Yao_et_al.,2014	2011_2012	Hubei Centralsouth	China	2021-05-02	2021-01-18	2021-08-02	2021-01-28	Rice	Rice	fallow	Min_Other	urea	broadc		150	2.81	0.54	2021-02-27	0.015133333	1.513333333	East_Asia	East_Asia
2919	Zhang_et_al.	2009	Jiangsu East	China	39	2021-02-04	6.77	0.89	Rice	Rice	wheat	Min_Other	urea	incorp		300	1.99	0.76	2021-01-23	0.0041	0.41	East_Asia	East_Asia
2923	Zhang_et_al.	2009	Ningxia Northwest	China		2021-02-08	7	2021-01-02	Rice	Rice	wheat	Min_Other	urea(convention)	broadc		300	1.98	0.65	1.33	0.004433333	0.443333333	East_Asia	East_Asia
2924	Zhang_et_al.	2009	Ningxia Northwest	China		2021-02-08	7	2021-01-02	Rice	Rice	wheat	Min_Other	urea(optimal)	broadc		240	1.58	0.65	0.93	0.003875	0.3875	East_Asia	East_Asia
2927	Zhang_et_al.,2014	2012_2013	Beijing North	China		1.879	2021-06-03	2021-01-02	tomato_cabbage_lettuce	Others	rice	Min_Other	reduced_urea_+organic+DCD	incorp		1773	2021-08-03	1.69	6.34	0.00357586	0.357586012	East_Asia	East_Asia
2929	Zhao_et_al.	2009	Zhejiang East	China	34.1	2021-03-05	2021-07-06	NA	Rice	Rice	wheat	Min_Other	traditional_urea_fertilizer	incorp		240	0.06	0.02	0.04	0.000166667	0.016666667	East_Asia	East_Asia
2930	Zhao_et_al.	2009	Zhejiang East	China	34.1	2021-03-05	2021-07-06	NA	Rice	Rice	wheat	Min_Other	reduced_urea_fertilizer	incorp		225	0.03	0.02	0.01	4.44444E-05	0.004444444	East_Asia	East_Asia
2933	Zhao_et_al.	2010	Zhejiang East	China	34.1	2021-03-05	2021-07-06	NA	Rice	Rice	wheat	Min_Other	traditional_urea_fertilizer	incorp		240	0.07	0.08	-0.01	-4.16667E-05	-0.004166667	East_Asia	East_Asia
2934	Zhao_et_al.	2010	Zhejiang East	China	34.1	2021-01-06	2021-06-09	2021-01-27	Rice	Rice	null	Min_Other	reduced_urea_fertilizer	incorp		225	0.05	0.08	-0.03	-0.000133333	-0.013333333	East_Asia	East_Asia
2937	Zhao_et_al.,2014	2012	Shanghai East	China		1.817	2021-07-05	2021-01-22	Rice	Rice	wheat	Min_Other	Urea	broadc		300	0.95	0.06	0.89	0.002966667	0.296666667	East_Asia	East_Asia

## Sheet: Table S4
Table S4. Historical trends of population (number of people), cropland (hectares), and N applied in the form of synthetic N fertiliser (tonnes). Reference period: 1961–2018. Source: FAOSTAT.
REGION	Year	Population	N fertiliser use	Cropland	Synthetic N applied per capita	Fertilisation rate	N use growth rate
Unit	.	.	tN	ha	tN/per capita	kgN/ha	%
Africa	1961	287777008	420067	1.50721e+08	1.4597	2.78705	NA
Africa	1962	294846454	439146	1.53826e+08	1.48941	2.85482	0.0454189
Africa	1963	302165214	526619	1.43063e+08	1.74282	3.68102	0.199189
Africa	1964	309728194	660308	1.56475e+08	2.1319	4.2199	0.253863
Africa	1965	317534196	766164	1.62936e+08	2.41286	4.70225	0.160313
Africa	1966	325589932	814211	1.62342e+08	2.50073	5.01541	0.0627111
Africa	1967	333906822	908562	1.71337e+08	2.721	5.30278	0.11588
Africa	1968	342495267	1052393	1.72043e+08	3.07272	6.11703	0.158306
Africa	1969	351367530	1103737	3.15041e+09	3.14126	0.350348	0.0487879
Africa	1970	360537825	1199613	2.39955e+09	3.32729	0.499932	0.0868649
Africa	1971	370010645	1258430	1.78388e+09	3.40106	0.705446	0.04903
Africa	1972	379801367	1395365	1.58458e+09	3.67393	0.880588	0.108814
Africa	1973	389941323	1363625	2.36315e+09	3.497	0.577036	-0.0227467
Africa	1974	400469607	1381551	1.3062e+09	3.44983	1.05768	0.0131458
Africa	1975	411416111	1585851	2.54701e+09	3.85462	0.622631	0.147877
Africa	1976	422793220	1621687	5.87646e+08	3.83565	2.75963	0.0225973
Africa	1977	434601805	1656236	7.13062e+08	3.81093	2.32271	0.0213044
Africa	1978	446842343	1731605	4.71341e+08	3.8752	3.67379	0.0455062
Africa	1979	459510351	1885966	7.48625e+08	4.10429	2.51924	0.0891433
Africa	1980	472600667	2191217	1.16996e+09	4.63651	1.87289	0.161854
Africa	1981	486105704	2368617	6.56425e+08	4.87264	3.60836	0.0809596
Africa	1982	500022179	2373549	6.34436e+08	4.74689	3.74119	0.00208223
Africa	1983	514351472	2240127	5.57511e+08	4.35525	4.01808	-0.056212
Africa	1984	529096428	2266963	5.20185e+08	4.28459	4.358	0.0119797
Africa	1985	544251226	2377112	5.00534e+08	4.36767	4.74916	0.0485888
Africa	1986	559820708	2498853	4.05844e+08	4.46367	6.15717	0.0512138
Africa	1987	575780733	2394739	3.7088e+08	4.15912	6.45691	-0.0416647
Africa	1988	592060738	2628250	4.37476e+08	4.43916	6.00776	0.09751
Africa	1989	608569059	2502633	4.07395e+08	4.11232	6.14301	-0.0477949
Africa	1990	625240006	2530664	3.75768e+08	4.04751	6.73464	0.0112006
Africa	1991	642054505	2413579	3.37086e+08	3.75915	7.16013	-0.0462665
Africa	1992	659030536	2197190	2.59681e+08	3.33397	8.46111	-0.0896548
Africa	1993	676187775	2423999	2.69456e+08	3.5848	8.9959	0.103227
Africa	1994	693561770	2181353	2.74752e+08	3.14515	7.93936	-0.100102
Africa	1995	711186421	2202583	2.5285e+08	3.09705	8.71101	0.00973249
Africa	1996	729081448	2430803	2.68861e+08	3.33406	9.04112	0.103615
Africa	1997	747264316	2384976	2.54911e+08	3.19161	9.35609	-0.0188526
Africa	1998	765768273	2460125	2.56639e+08	3.21262	9.58592	0.0315093
Africa	1999	784631479	2493944	2.5191e+08	3.17849	9.90015	0.0137469
Africa	2000	803895092	2601554	2.76992e+08	3.23619	9.39217	0.0431485
Africa	2001	823582571	2637981	1.06925e+09	3.20306	2.46714	0.014002
Africa	2002	843735156	3.02793e+06	8.83304e+08	3.58873	3.42797	0.147823
Africa	2003	864433719	2.97452e+06	4.04812e+08	3.441	7.34789	-0.0176416
Africa	2004	885774695	3.28377e+06	3.52395e+08	3.70723	9.31845	0.103969
Africa	2005	907834886	3.12913e+06	2.93657e+08	3.44681	10.6557	-0.0470934
Africa	2006	930642808	3.18253e+06	2.74497e+08	3.41971	11.594	0.0170653
Africa	2007	954208545	2.96879e+06	3.12781e+08	3.11126	9.4916	-0.0671609
Africa	2008	978563348	3.08023e+06	3.52274e+08	3.14771	8.74385	0.0375395
Africa	2009	1003734016	3.18857e+06	3.33878e+08	3.1767	9.5501	0.03517
Africa	2010	1029733063	3.53739e+06	3.29726e+08	3.43525	10.7283	0.109398
Africa	2011	1056571248	3.57944e+06	3.8008e+08	3.38779	9.41761	0.0118885
Africa	2012	1084229489	3.44587e+06	3.04994e+08	3.17818	11.2982	-0.0373159
Africa	2013	1112648385	3.67194e+06	3.08165e+08	3.30018	11.9155	0.0656056
Africa	2014	1141745761	3.78018e+06	3.00931e+08	3.31088	12.5616	0.0294769
Africa	2015	1171451664	3.88485e+06	3.07725e+08	3.31627	12.6244	0.0276896
Africa	2016	1201745703	4.22084e+06	3.00772e+08	3.51225	14.0333	0.0864862
Africa	2017	1232611258	4.83886e+06	3.0059e+08	3.9257	16.0979	0.146421
Africa	2018	1263986031	4.53323e+06	3.03835e+08	3.58645	14.92	-0.063162
East Asia	1961	1039125363	1629844	1.78857e+08	1.56848	9.11256	NA
EastAsia	1962	1058874856	1926084	1.7899e+08	1.81899	10.7609	0.18176
EastAsia	1963	1079883971	2127500	1.79434e+08	1.97012	11.8568	0.104573
EastAsia	1964	1102802073	2338568	1.8021e+08	2.12057	12.9769	0.0992094
EastAsia	1965	1128036041	3012421	1.80302e+08	2.6705	16.7077	0.288148
EastAsia	1966	1155762101	4001373	1.80381e+08	3.46211	22.1829	0.328291
EastAsia	1967	1185688246	3465584	1.80405e+08	2.92285	19.21	-0.133901
EastAsia	1968	1217153003	3804874	1.80277e+08	3.12604	21.1057	0.0979027
EastAsia	1969	1249221197	4371139	1.79873e+08	3.49909	24.3012	0.148826
EastAsia	1970	1281150122	5310869	1.80797e+08	4.14539	29.3748	0.214985
EastAsia	1971	1312788663	5276630	1.79602e+08	4.01941	29.3796	-0.00644697
EastAsia	1972	1344136728	6175543	1.80253e+08	4.59443	34.2604	0.170357
EastAsia	1973	1374792850	6877593	1.80479e+08	5.00264	38.1074	0.113682
EastAsia	1974	1404325847	6209306	1.822e+08	4.42156	34.0796	-0.0971687
EastAsia	1975	1432462052	7445707	1.81698e+08	5.19784	40.9785	0.199121
EastAsia	1976	1459009247	7316092	1.82662e+08	5.01442	40.0526	-0.017408
EastAsia	1977	1484100192	10101520	1.81685e+08	6.80649	55.599	0.380726
EastAsia	1978	1508216442	12440493	1.82077e+08	8.24848	68.3255	0.231547
EastAsia	1979	1532056842	13935587	1.82834e+08	9.096	76.2199	0.12018
EastAsia	1980	1556174365	15595009	2.56814e+09	10.0214	6.0725	0.119078
EastAsia	1981	1580555193	15039785	2.65204e+08	9.51551	56.7102	-0.0356027
EastAsia	1982	1605157128	15886500	2.16774e+08	9.89716	73.2862	0.0562983
EastAsia	1983	1630454237	17509278	2.40568e+08	10.7389	72.783	0.102148
EastAsia	1984	1657016780	19460263	2.37451e+08	11.7442	81.9547	0.111426
EastAsia	1985	1685162281	18251324	2.92928e+08	10.8306	62.3065	-0.0621235
EastAsia	1986	1715195392	18405141	2.44098e+08	10.7306	75.4006	0.00842772
EastAsia	1987	1746779410	21719789	2.41729e+08	12.4342	89.8517	0.180094
EastAsia	1988	1778790764	23570356	2.40533e+08	13.2508	97.9923	0.0852019
EastAsia	1989	1809679906	23917567	2.7922e+08	13.2165	85.6586	0.0147308
EastAsia	1990	1838329805	24814836	2.29222e+08	13.4986	108.257	0.0375151
EastAsia	1991	1864316295	25181974	2.28267e+08	13.5074	110.318	0.0147951
EastAsia	1992	1887941088	25800400	2.26491e+08	13.6659	113.914	0.0245583
EastAsia	1993	1909707428	23830742	2.26413e+08	12.4787	105.254	-0.0763421
EastAsia	1994	1930440891	25506261	2.26233e+08	13.2127	112.743	0.0703091
EastAsia	1995	1950754579	30119509	2.27156e+08	15.4399	132.594	0.180867
EastAsia	1996	1970774729	32258352	2.27724e+08	16.3684	141.655	0.0710119
EastAsia	1997	1990319124	29855178	2.28061e+08	15.0002	130.909	-0.0744977
EastAsia	1998	2009340184	30540382	2.28044e+08	15.1992	133.923	0.0229509
EastAsia	1999	2027716735	31900982	2.26421e+08	15.7325	140.892	0.0445509
EastAsia	2000	2045380261	29927750	2.28019e+08	14.6319	131.251	-0.0618549
EastAsia	2001	2062367042	29831648	2.2994e+08	14.4648	129.737	-0.00321113
EastAsia	2002	2078798494	3.32224e+07	9.65374e+08	15.9815	34.414	0.113663
EastAsia	2003	2094789563	3.4361e+07	4.43793e+08	16.4031	77.4258	0.0342725
EastAsia	2004	2110483291	3.61128e+07	4.23402e+08	17.1111	85.2919	0.0509807
EastAsia	2005	2125997115	3.5838e+07	2.93633e+08	16.8571	122.05	-0.00760753
EastAsia	2006	2141355522	3.63181e+07	4.43239e+08	16.9603	81.9378	0.0133945
EastAsia	2007	2156579650	3.83082e+07	3.01714e+08	17.7634	126.969	0.0547979
EastAsia	2008	2171773268	3.7971e+07	4.27407e+08	17.4839	88.8404	-0.00880268
EastAsia	2009	2187054360	3.9205e+07	3.92925e+08	17.9259	99.7774	0.0324982
EastAsia	2010	2202492185	4.04067e+07	3.03667e+08	18.3459	133.062	0.0306514
EastAsia	2011	2218122850	4.16833e+07	3.99062e+08	18.7922	104.453	0.0315949
EastAsia	2012	2233885907	4.20058e+07	3.729e+08	18.8039	112.646	0.00773598
EastAsia	2013	2249626950	4.30282e+07	8.37048e+08	19.1268	51.4047	0.0243387
EastAsia	2014	2265129542	4.36195e+07	4.42362e+08	19.257	98.606	0.0137436
EastAsia	2015	2280217506	4.21945e+07	4.02281e+08	18.5046	104.888	-0.0326706
EastAsia	2016	2294838030	4.21477e+07	4.10423e+08	18.3663	102.693	-0.00110806
EastAsia	2017	2308973289	4.27298e+07	4.50589e+08	18.506	94.831	0.0138111
EastAsia	2018	2322524158	4.12667e+07	4.52062e+08	17.768	91.2855	-0.0342406
Europe	1961	419551332	4449130	1.47726e+08	10.6045	30.1174	NA
Europe	1962	423360624	4724463	1.47612e+08	11.1594	32.0059	0.0618847
Europe	1963	427223149	5067411	1.47247e+08	11.8613	34.4144	0.0725898
Europe	1964	431003944	5539420	1.46116e+08	12.8524	37.911	0.093146
Europe	1965	434604946	6079779	1.45729e+08	13.9892	41.7197	0.0975479
Europe	1966	437984414	6682645	1.44776e+08	15.2577	46.1586	0.0991592
Europe	1967	441164429	7361479	1.44377e+08	16.6865	50.9877	0.101582
Europe	1968	444188094	8073234	1.43625e+08	18.1753	56.2104	0.0966864
Europe	1969	447127248	8486506	1.43399e+08	18.9801	59.1811	0.0511904
Europe	1970	450031986	9091299	1.42574e+08	20.2015	63.7656	0.0712653
Europe	1971	452910586	9752872	1.40208e+08	21.5338	69.56	0.0727699
Europe	1972	455736562	10133371	1.39773e+08	22.2352	72.4987	0.039014
Europe	1973	458484806	10749626	1.39253e+08	23.446	77.1952	0.0608144
Europe	1974	461118469	10802896	1.39358e+08	23.4276	77.519	0.00495552
Europe	1975	463610325	11683205	1.392e+08	25.2005	83.9311	0.0814882
Europe	1976	465960818	11990666	1.38927e+08	25.7332	86.3089	0.0263165
Europe	1977	468178856	12399887	1.38817e+08	26.4854	89.3256	0.0341283
Europe	1978	470257315	13414134	1.39066e+08	28.5251	96.4586	0.0817949
Europe	1979	472189110	13943084	1.38648e+08	29.5286	100.565	0.0394323
Europe	1980	473974245	13680079	1.38502e+08	28.8625	98.772	-0.0188628
Europe	1981	475604761	13708378	1.38379e+08	28.823	99.0642	0.00206863
Europe	1982	477095511	14131572	1.38343e+08	29.62	102.149	0.0308712
Europe	1983	478497661	14409539	1.37988e+08	30.1141	104.426	0.0196699
Europe	1984	479879273	14685954	1.38161e+08	30.6034	106.296	0.0191828
Europe	1985	481289444	14945071	1.38075e+08	31.0521	108.238	0.0176439
Europe	1986	482743726	15128949	1.38001e+08	31.3395	109.63	0.0123036
Europe	1987	484228915	14969150	1.38072e+08	30.9134	108.416	-0.0105625
Europe	1988	485728143	15238313	1.37429e+08	31.3721	110.881	0.0179812
Europe	1989	487212010	14971330	1.36395e+08	30.7286	109.764	-0.0175205
Europe	1990	488655286	13114050	1.36118e+08	26.837	96.3435	-0.124056
Europe	1991	490080449	11599112	1.3504e+08	23.6678	85.8937	-0.11552
Europe	1992	499318842	11009573	1.37821e+08	22.0492	79.8834	-0.0508262
Europe	1993	500555814	11155379	1.36824e+08	22.286	81.5307	0.0132436
Europe	1994	501613754	11606768	1.36591e+08	23.1389	84.9746	0.0404638
Europe	1995	502454093	11515105	1.35535e+08	22.9177	84.9604	-0.00789738
Europe	1996	503035679	12269952	1.36477e+08	24.3918	89.9052	0.0655528
Europe	1997	503409131	12087663	1.36701e+08	24.0116	88.4238	-0.0148565
Europe	1998	503739723	12060078	1.34722e+08	23.9411	89.5182	-0.00228208
Europe	1999	504253070	12090385	1.33831e+08	23.9768	90.3409	0.002513
Europe	2000	515825349	11448972	1.32958e+08	22.1954	86.1095	-0.0530515
Europe	2001	517120657	11525942	1.30494e+08	22.2887	88.3256	0.00672287
Europe	2002	518766436	1.14249e+07	1.29875e+08	22.0233	87.9684	-0.00876354
Europe	2003	520657044	1.16864e+07	1.28987e+08	22.4454	90.6008	0.0228814
Europe	2004	522630004	1.15539e+07	1.28212e+08	22.1071	90.1151	-0.0113376
Europe	2005	524560830	1.11766e+07	1.2814e+08	21.3065	87.2215	-0.0326543
Europe	2006	526424660	1.10029e+07	1.26704e+08	20.9011	86.8392	-0.0155423
Europe	2007	528241457	1.16716e+07	1.25345e+08	22.0953	93.1158	0.0607825
Europe	2008	529984347	1.07397e+07	1.25667e+08	20.2642	85.4621	-0.0798452
Europe	2009	531631720	1.00651e+07	1.25223e+08	18.9325	80.3773	-0.0628148
Europe	2010	533168716	1.07329e+07	1.24254e+08	20.1304	86.3786	0.0663474
Europe	2011	534565305	1.05758e+07	1.23739e+08	19.7839	85.4684	-0.0146379
Europe	2012	535815992	1.0922e+07	1.24173e+08	20.3839	87.9581	0.0327394
Europe	2013	536962663	1.11788e+07	1.23281e+08	20.8186	90.6773	0.0235091
Europe	2014	538067957	1.13005e+07	1.2312e+08	21.0021	91.7844	0.0108891
Europe	2015	539172587	1.14807e+07	1.22644e+08	21.2933	93.6104	0.0159471
Europe	2016	540296813	1.1437e+07	1.22149e+08	21.168	93.6311	-0.00381229
Europe	2017	541413381	1.15222e+07	1.2219e+08	21.2817	94.2977	0.00745358
Europe	2018	542458207	1.10907e+07	1.21756e+08	20.4453	91.0894	-0.0374517
Latin America	1961	238143973	476875	7.2475e+07	2.00247	6.57986	NA
LatinAmerica	1962	244514402	587257	7.31247e+07	2.40173	8.0309	0.231469
LatinAmerica	1963	251039412	741793	7.38251e+07	2.95489	10.048	0.263149
LatinAmerica	1964	257676895	756916	7.49431e+07	2.93746	10.0999	0.0203871
LatinAmerica	1965	264394520	807232	7.5335e+07	3.05313	10.7152	0.066475
LatinAmerica	1966	271181452	898118	7.63867e+07	3.31187	11.7575	0.11259
LatinAmerica	1967	278040233	1016342	7.70805e+07	3.65538	13.1855	0.131635
LatinAmerica	1968	284969576	1115148	7.81549e+07	3.91322	14.2684	0.0972173
LatinAmerica	1969	291972367	1192665	8.03777e+07	4.08486	14.8383	0.0695127
LatinAmerica	1970	299051500	1215432	7.98368e+07	4.06429	15.224	0.0190892
LatinAmerica	1971	306202518	1247985	8.00806e+07	4.07568	15.5841	0.0267831
LatinAmerica	1972	313423538	1396289	8.08257e+07	4.45496	17.2753	0.118835
LatinAmerica	1973	320724130	1534910	8.13588e+07	4.78576	18.8659	0.0992782
LatinAmerica	1974	328117605	1600720	8.15115e+07	4.87849	19.638	0.0428755
LatinAmerica	1975	335613883	1649291	8.20371e+07	4.91425	20.1042	0.0303432
LatinAmerica	1976	343210621	1944333	8.27168e+07	5.66513	23.5059	0.17889
LatinAmerica	1977	350904186	1985791	8.2959e+07	5.65907	23.937	0.0213225
LatinAmerica	1978	358700095	1949312	8.32732e+07	5.43438	23.4086	-0.01837
LatinAmerica	1979	366605157	2070431	8.32349e+07	5.64758	24.8746	0.0621342
LatinAmerica	1980	374620736	2140829	8.34419e+07	5.71466	25.6565	0.0340016
LatinAmerica	1981	382748169	2382647	8.36151e+07	6.2251	28.4954	0.112955
LatinAmerica	1982	390975738	2375630	8.49983e+07	6.07616	27.9492	-0.00294504
LatinAmerica	1983	399274914	2314043	8.54949e+07	5.79561	27.0664	-0.0259245
LatinAmerica	1984	407608206	2593179	8.56216e+07	6.36194	30.2865	0.120627
LatinAmerica	1985	415946355	2755141	8.63724e+07	6.62379	31.8984	0.0624569
LatinAmerica	1986	424274156	3047230	8.66123e+07	7.18222	35.1824	0.106016
LatinAmerica	1987	432590477	3200926	8.72706e+07	7.39944	36.6782	0.0504379
LatinAmerica	1988	440897373	3160517	8.74319e+07	7.16837	36.1483	-0.0126242
LatinAmerica	1989	449202980	3147486	8.81753e+07	7.00682	35.6958	-0.00412306
LatinAmerica	1990	457510940	3085904	8.92107e+07	6.74498	34.5912	-0.0195655
LatinAmerica	1991	465814501	2838428	9.01824e+07	6.09347	31.4743	-0.0801956
LatinAmerica	1992	474101100	2.85828e+06	9.05136e+07	6.02885	31.5785	0.00699496
LatinAmerica	1993	482361842	2.80833e+06	9.0896e+07	5.82204	30.8961	-0.0174769
LatinAmerica	1994	490586706	2.83012e+06	9.17541e+07	5.76885	30.8446	0.00776054
LatinAmerica	1995	498765385	2.91362e+06	9.21566e+07	5.84166	31.6159	0.0295019
LatinAmerica	1996	506896364	3.34664e+06	9.21519e+07	6.60221	36.3165	0.148619
LatinAmerica	1997	514971653	3.46562e+06	9.29253e+07	6.72974	37.2947	0.0355545
LatinAmerica	1998	522967226	3.51689e+06	9.38105e+07	6.72487	37.4892	0.0147918
LatinAmerica	1999	530853267	3.48057e+06	9.41267e+07	6.55655	36.9775	-0.010327
LatinAmerica	2000	527891397	3.48986e+06	9.33635e+07	6.61095	37.3793	0.00267098
LatinAmerica	2001	535466373	3659409	9.36033e+07	6.83406	39.0949	0.0485822
LatinAmerica	2002	542900291	3.04667e+06	9.36293e+07	5.61183	32.5397	-0.167443
LatinAmerica	2003	550214234	3.2946e+06	9.61181e+07	5.98785	34.2766	0.0813789
LatinAmerica	2004	557440030	3.54817e+06	9.78813e+07	6.36511	36.2497	0.076965
LatinAmerica	2005	564602383	3.53057e+06	9.96212e+07	6.2532	35.44	-0.0049597
LatinAmerica	2006	571703815	3.63485e+06	9.82724e+07	6.35792	36.9875	0.0295354
LatinAmerica	2007	578740973	4.05468e+06	1.02849e+08	7.00604	39.4237	0.115503
LatinAmerica	2008	585725541	3.72544e+06	1.01622e+08	6.36038	36.6596	-0.0812007
LatinAmerica	2009	592670174	3.54082e+06	1.01399e+08	5.97435	34.9198	-0.0495559
LatinAmerica	2010	599582352	4.08473e+06	1.04239e+08	6.81262	39.1863	0.15361
LatinAmerica	2011	606470124	4.28141e+06	1.04866e+08	7.05956	40.8273	0.048152
LatinAmerica	2012	613328076	4.53743e+06	1.05885e+08	7.39805	42.8526	0.0597972
LatinAmerica	2013	620133512	4.82612e+06	1.06085e+08	7.78238	45.4929	0.0636232
LatinAmerica	2014	626854465	4.08317e+06	1.04397e+08	6.51374	39.1119	-0.153943
LatinAmerica	2015	633467793	3.85674e+06	1.03858e+08	6.0883	37.1348	-0.0554536
LatinAmerica	2016	639961148	4.75449e+06	1.01323e+08	7.42934	46.924	0.232773
LatinAmerica	2017	646340146	4.88237e+06	1.05946e+08	7.55387	46.0834	0.0268975
LatinAmerica	2018	652621158	4.83985e+06	1.03528e+08	7.41602	46.7491	-0.00870918
MiddleEast	1961	89447806	112943	6.16756e+07	1.26267	1.83124	NA
MiddleEast	1962	91775798	92872	6.22174e+07	1.01194	1.4927	-0.177709
MiddleEast	1963	94186593	120968	6.30623e+07	1.28434	1.91823	0.302524
MiddleEast	1964	96675542	127264	6.32489e+07	1.3164	2.01212	0.0520468
MiddleEast	1965	99241110	153944	6.34413e+07	1.55121	2.42656	0.209643
MiddleEast	1966	101882170	196453	6.4834e+07	1.92824	3.03009	0.276133
MiddleEast	1967	104606137	267745	6.56099e+07	2.55955	4.08086	0.362896
MiddleEast	1968	107429932	337833	6.55418e+07	3.14468	5.15447	0.261771
MiddleEast	1969	110375817	391414	6.64995e+07	3.54619	5.88597	0.158602
MiddleEast	1970	113459795	431074	6.62405e+07	3.79935	6.50771	0.101325
MiddleEast	1971	116690555	536721	6.70756e+07	4.59952	8.00173	0.245079
MiddleEast	1972	120064727	643911	6.86668e+07	5.36303	9.37733	0.199713
MiddleEast	1973	123571090	791066	6.93951e+07	6.40171	11.3994	0.228533
MiddleEast	1974	127192117	628662	6.876e+07	4.94262	9.14285	-0.205298
MiddleEast	1975	130915763	838060	6.7378e+07	6.40152	12.4382	0.333085
MiddleEast	1976	134737298	1021144	6.71745e+07	7.57878	15.2014	0.218462
MiddleEast	1977	138662828	1153584	6.70235e+07	8.31935	17.2116	0.129698
MiddleEast	1978	142703582	1254737	6.65673e+07	8.79261	18.8492	0.0876859
MiddleEast	1979	146875789	1261044	6.85547e+07	8.58579	18.3947	0.00502655
MiddleEast	1980	151190274	1397387	6.60933e+07	9.24257	21.1426	0.108119
MiddleEast	1981	155652492	1498810	6.68256e+07	9.62921	22.4287	0.0725805
MiddleEast	1982	160256501	1717645	6.61224e+07	10.7181	25.9768	0.146006
MiddleEast	1983	164987755	2044582	6.60108e+07	12.3923	30.9734	0.19034
MiddleEast	1984	169825494	1974445	6.72583e+07	11.6263	29.3562	-0.0343038
MiddleEast	1985	174755436	1969879	6.79545e+07	11.2722	28.9882	-0.00231255
MiddleEast	1986	179752406	2084409	6.84314e+07	11.596	30.4598	0.0581406
MiddleEast	1987	184818312	2360749	6.94569e+07	12.7734	33.9887	0.132575
MiddleEast	1988	189996123	2329247	6.97065e+07	12.2594	33.4151	-0.0133441
MiddleEast	1989	195346858	2586388	6.95202e+07	13.24	37.2034	0.110397
MiddleEast	1990	200902841	2505729	6.9462e+07	12.4723	36.0734	-0.031186
MiddleEast	1991	206703279	2459802	7.14965e+07	11.9002	34.4045	-0.0183288
MiddleEast	1992	212704088	2784899	7.15782e+07	13.0928	38.9071	0.132164
MiddleEast	1993	218754479	2718612	7.22918e+07	12.4277	37.6061	-0.0238023
MiddleEast	1994	224649561	2390489	6.412e+07	10.641	37.2815	-0.120695
MiddleEast	1995	230251757	2443228	6.33236e+07	10.6111	38.5832	0.022062
MiddleEast	1996	235499530	2623570	7.06586e+07	11.1404	37.1302	0.073813
MiddleEast	1997	240462052	2816747	6.95399e+07	11.7139	40.5055	0.0736313
MiddleEast	1998	245294355	3105637	7.02607e+07	12.6609	44.2016	0.102562
MiddleEast	1999	250220829	3189568	6.94287e+07	12.747	45.9402	0.0270254
MiddleEast	2000	255407651	3094686	6.70434e+07	12.1167	46.1594	-0.0297476
MiddleEast	2001	260896818	3075070	6.8144e+07	11.7865	45.1261	-0.00633861
MiddleEast	2002	266649286	3.25881e+06	6.89928e+07	12.2213	47.2341	0.059752
MiddleEast	2003	272651000	3.01758e+06	6.8535e+07	11.0676	44.0298	-0.0740235
MiddleEast	2004	278862962	3.14832e+06	6.94486e+07	11.2898	45.333	0.0433236
MiddleEast	2005	285250899	3.22544e+06	7.0261e+07	11.3074	45.9066	0.0244986
MiddleEast	2006	291813549	3.55148e+06	6.94022e+07	12.1704	51.1725	0.101083
MiddleEast	2007	298549779	3.2669e+06	6.88281e+07	10.9426	47.4646	-0.0801315
MiddleEast	2008	305420017	3.07735e+06	6.58873e+07	10.0758	46.7063	-0.0580199
MiddleEast	2009	312373549	3.22501e+06	6.50619e+07	10.3242	49.5683	0.0479815
MiddleEast	2010	319365617	2891096	6.54777e+07	9.05262	44.1539	-0.103539
MiddleEast	2011	326384333	2.43082e+06	6.4777e+07	7.44772	37.526	-0.159205
MiddleEast	2012	333412889	2.72576e+06	6.48549e+07	8.17532	42.0285	0.121333
MiddleEast	2013	340396620	2.76128e+06	6.48437e+07	8.11194	42.5836	0.0130319
MiddleEast	2014	347271222	2.68281e+06	6.56217e+07	7.7254	40.883	-0.0284172
MiddleEast	2015	353991746	2.47222e+06	6.56511e+07	6.98384	37.657	-0.0784958
MiddleEast	2016	360523387	3.02781e+06	6.53796e+07	8.39836	46.3112	0.224731
MiddleEast	2017	366874906	2.97971e+06	6.56368e+07	8.12186	45.3969	-0.0158855
MiddleEast	2018	373099651	2.62538e+06	6.60566e+07	7.03668	39.7444	-0.118912
North America	1961	207803807	3.05404e+06	2.1926e+08	14.6968	13.9289	NA
NorthAmerica	1962	210910592	3.5194e+06	2.16049e+08	16.6867	16.2898	0.152373
NorthAmerica	1963	213875632	3.9722e+06	2.18847e+08	18.5725	18.1506	0.128659
NorthAmerica	1964	216692729	4.2932e+06	2.17548e+08	19.8124	19.7345	0.0808103
NorthAmerica	1965	219361656	4.84429e+06	2.16905e+08	22.0836	22.3337	0.128364
NorthAmerica	1966	221871454	5.53465e+06	2.15897e+08	24.9453	25.6355	0.14251
NorthAmerica	1967	224229859	6.25084e+06	2.14709e+08	27.8769	29.1131	0.129401
NorthAmerica	1968	226480761	6.50336e+06	2.21273e+08	28.7149	29.3906	0.0403988
NorthAmerica	1969	228684528	6.8865e+06	2.29507e+08	30.1136	30.0056	0.0589142
NorthAmerica	1970	230887667	7.46862e+06	2.29118e+08	32.3474	32.5972	0.0845293
NorthAmerica	1971	233107528	7.6611e+06	2.2853e+08	32.8651	33.5234	0.0257728
NorthAmerica	1972	235341996	7.85334e+06	2.28073e+08	33.3699	34.4334	0.0250929
NorthAmerica	1973	237594119	8.56191e+06	2.27712e+08	36.0359	37.5997	0.0902248
NorthAmerica	1974	239860812	8.50037e+06	2.27249e+08	35.4387	37.4056	-0.00718785
NorthAmerica	1975	242140516	9.46624e+06	2.27381e+08	39.094	41.6317	0.113627
NorthAmerica	1976	244441015	1.01878e+07	2.27494e+08	41.6778	44.7826	0.0762215
NorthAmerica	1977	246770050	9.99346e+06	2.27848e+08	40.4971	43.8602	-0.0190724
NorthAmerica	1978	249125020	1.03272e+07	2.30446e+08	41.4537	44.8138	0.0333916
NorthAmerica	1979	251500442	1.0972e+07	2.3073e+08	43.6263	47.5535	0.0624437
NorthAmerica	1980	253893240	1.16002e+07	2.31026e+08	45.6893	50.2117	0.057252
NorthAmerica	1981	256304225	1.12118e+07	2.31291e+08	43.7441	48.4749	-0.0334808
NorthAmerica	1982	258738386	9.90567e+06	2.30678e+08	38.2845	42.9416	-0.116497
NorthAmerica	1983	261201674	1.07293e+07	2.3087e+08	41.0769	46.4736	0.0831524
NorthAmerica	1984	263701728	1.16446e+07	2.31074e+08	44.1584	50.3937	0.0853082
NorthAmerica	1985	266244635	1.10017e+07	2.31272e+08	41.3219	47.5706	-0.0552102
NorthAmerica	1986	268838646	1.04709e+07	2.31474e+08	38.9488	45.236	-0.048248
NorthAmerica	1987	271485682	1.06284e+07	2.29419e+08	39.1491	46.3276	0.0150404
NorthAmerica	1988	274178389	1.07455e+07	2.29346e+08	39.1915	46.8526	0.011012
NorthAmerica	1989	276905307	1.11006e+07	2.29303e+08	40.0879	48.41	0.0330457
NorthAmerica	1990	279661628	1.1334e+07	2.29271e+08	40.5277	49.4351	0.0210334
NorthAmerica	1991	282428180	1.15896e+07	2.29194e+08	41.0357	50.567	0.0225523
NorthAmerica	1992	285215022	1.1669e+07	2.27558e+08	40.9129	51.2791	0.00684591
NorthAmerica	1993	288080096	1.25011e+07	2.26301e+08	43.3945	55.241	0.0713088
NorthAmerica	1994	291101930	1.23638e+07	2.25436e+08	42.4724	54.8441	-0.0109818
NorthAmerica	1995	294327897	1.25627e+07	2.25424e+08	42.6826	55.7291	0.016085
NorthAmerica	1996	297792820	1.28618e+07	2.22522e+08	43.1904	57.8001	0.023811
NorthAmerica	1997	301456017	1.28344e+07	2.21293e+08	42.5748	57.9974	-0.00212718
NorthAmerica	1998	305197374	1.28804e+07	2.20451e+08	42.2035	58.4275	0.00357975
NorthAmerica	1999	308850665	1.29066e+07	2.19238e+08	41.789	58.87	0.00203187
NorthAmerica	2000	312299292	1.22678e+07	2.19199e+08	39.2822	55.9665	-0.0494918
NorthAmerica	2001	315488066	1.22939e+07	2.19222e+08	38.9678	56.0795	0.00212627
NorthAmerica	2002	318457581	1.26128e+07	2.16492e+08	39.6058	58.2596	0.0259383
NorthAmerica	2003	321303610	1.34685e+07	2.13921e+08	41.9184	62.9604	0.0678501
NorthAmerica	2004	324170152	1.27309e+07	2.11339e+08	39.2724	60.2394	-0.0547646
NorthAmerica	2005	327157820	1.27026e+07	2.08758e+08	38.8272	60.8487	-0.00222277
NorthAmerica	2006	330295956	1.33417e+07	2.0618e+08	40.3932	64.7091	0.0503111
NorthAmerica	2007	333539223	1.34635e+07	2.03532e+08	40.3654	66.1489	0.00912411
NorthAmerica	2008	336823650	1.23068e+07	2.01782e+08	36.538	60.9909	-0.0859068
NorthAmerica	2009	340053660	1.30121e+07	2.00033e+08	38.265	65.05	0.0573088
NorthAmerica	2010	343159039	1.3676e+07	1.98275e+08	39.8533	68.975	0.05102
NorthAmerica	2011	346123206	1.47218e+07	1.96517e+08	42.5334	74.9136	0.0764671
NorthAmerica	2012	348965915	1.50368e+07	1.95419e+08	43.0896	76.9463	0.0213976
NorthAmerica	2013	351697066	1.45218e+07	1.96219e+08	41.2908	74.0084	-0.0342465
NorthAmerica	2014	354337748	1.43452e+07	1.97014e+08	40.4845	72.813	-0.0121636
NorthAmerica	2015	356904986	14410381	1.97799e+08	40.376	72.8537	0.00454369
NorthAmerica	2016	359398939	1.41058e+07	1.98598e+08	39.2484	71.0272	-0.0211342
NorthAmerica	2017	361816851	1.40527e+07	1.99115e+08	38.8392	70.5756	-0.00376697
NorthAmerica	2018	364170827	1.43961e+07	1.99297e+08	39.531	72.2341	0.0244337
Oceania	1961	16175760	40867	5.38642e+07	2.52643	0.758705	NA
Oceania	1962	16503237	50809	5.45474e+07	3.07873	0.931465	0.243277
Oceania	1963	16838061	78559	5.26553e+07	4.66556	1.49195	0.546163
Oceania	1964	17191354	76565	5.40096e+07	4.45369	1.41762	-0.0253822
Oceania	1965	17569953	81760	5.6673e+07	4.6534	1.44266	0.0678508
Oceania	1966	17977099	96832	5.77383e+07	5.38641	1.67708	0.184344
Oceania	1967	18407274	139646	5.78864e+07	7.58646	2.41242	0.442147
Oceania	1968	18847913	153682	5.99394e+07	8.15379	2.56396	0.100511
Oceania	1969	19281630	141087	5.82789e+07	7.31717	2.42089	-0.0819549
Oceania	1970	19695546	137205	5.71878e+07	6.9663	2.3992	-0.0275149
Oceania	1971	20086792	142331	5.58066e+07	7.0858	2.55043	0.0373602
Oceania	1972	20458220	207822	5.5349e+07	10.1584	3.75476	0.460132
Oceania	1973	20809877	214104	5.27084e+07	10.2886	4.06205	0.0302278
Oceania	1974	21143372	208138	5.21441e+07	9.84413	3.99159	-0.027865
Oceania	1975	21461058	188237	5.01075e+07	8.7711	3.75666	-0.0956144
Oceania	1976	21761214	241677	5.01881e+07	11.1059	4.81542	0.283897
Oceania	1977	22045956	213346	5.02071e+07	9.67733	4.24932	-0.117227
Oceania	1978	22326647	255459	5.18345e+07	11.4419	4.92835	0.197393
Oceania	1979	22618278	283348	5.21668e+07	12.5274	5.43158	0.109172
Oceania	1980	22931768	282907	5.21805e+07	12.3369	5.4217	-0.00155639
Oceania	1981	23271295	292690	5.17414e+07	12.5773	5.65679	0.0345803
Oceania	1982	23634453	302493	5.25827e+07	12.7988	5.75271	0.0334928
Oceania	1983	24017213	350125	5.3138e+07	14.5781	6.58898	0.157465
Oceania	1984	24412606	398496	5.53437e+07	16.3234	7.20038	0.138154
Oceania	1985	24815108	385700	5.40761e+07	15.543	7.13255	-0.0321107
Oceania	1986	25224183	378100	5.47423e+07	14.9896	6.9069	-0.0197044
Oceania	1987	25640565	418600	5.38937e+07	16.3257	7.76714	0.107115
Oceania	1988	26061282	430200	5.13913e+07	16.5072	8.37107	0.0277114
Oceania	1989	26482856	482800	5.08873e+07	18.2307	9.48763	0.122269
Oceania	1990	26902679	503900	5.18335e+07	18.7305	9.72151	0.0437034
Oceania	1991	27467101	544000	4.84107e+07	19.8055	11.2372	0.0795793
Oceania	1992	27885138	595700	4.39256e+07	21.3626	13.5616	0.0950368
Oceania	1993	28299369	688831	4.30391e+07	24.3409	16.0048	0.156339
Oceania	1994	28708959	726500	4.1003e+07	25.3057	17.7182	0.0546854
Oceania	1995	29113742	845500	3.8413e+07	29.0413	22.0108	0.163799
Oceania	1996	29514856	983300	4.05503e+07	33.3154	24.2489	0.16298
Oceania	1997	29913972	997300	4.22634e+07	33.3389	23.5973	0.0142378
Oceania	1998	30313006	1145300	4.27244e+07	37.7825	26.8067	0.148401
Oceania	1999	30714262	1271894	4.44096e+07	41.4105	28.6401	0.110533
Oceania	2000	31120701	1189740	4.42543e+07	38.2299	26.8842	-0.0645919
Oceania	2001	31530150	1313481	4.50737e+07	41.6579	29.1407	0.104007
Oceania	2002	31945594	1266760	3.18909e+07	39.6537	39.7217	-0.0355704
Oceania	2003	32381310	1267817	3.06088e+07	39.1527	41.42	0.000834412
Oceania	2004	32855804	1427948	3.32799e+07	43.4611	42.9072	0.126305
Oceania	2005	33380982	1328708	3.40073e+07	39.8043	39.0713	-0.0694983
Oceania	2006	33963275	1184630	3.15186e+07	34.8797	37.5851	-0.108435
Oceania	2007	34595247	1177371	3.09542e+07	34.0327	38.0359	-0.00612765
Oceania	2008	35257723	1.18461e+06	3.222e+07	33.5985	36.7662	0.00614614
Oceania	2009	35923688	1.16931e+06	3.56039e+07	32.5497	32.8421	-0.0129165
Oceania	2010	36572943	1.34213e+06	3.44129e+07	36.6974	39.0008	0.147801
Oceania	2011	37198662	1.48207e+06	4.01779e+07	39.842	36.8877	0.104265
Oceania	2012	37804774	1.50879e+06	4.05991e+07	39.9101	37.1632	0.0180321
Oceania	2013	38394895	1.61315e+06	4.06726e+07	42.0146	39.6618	0.0691642
Oceania	2014	38976590	1.83024e+06	4.18606e+07	46.9575	43.7223	0.13458
Oceania	2015	39555370	1.75926e+06	3.95705e+07	44.4759	44.4589	-0.0387835
Oceania	2016	40130934	1.93232e+06	3.93265e+07	48.1503	49.1352	0.0983677
Oceania	2017	40700334	1.96931e+06	3.93994e+07	48.3855	49.9832	0.019144
Oceania	2018	41263159	1.90485e+06	4.00177e+07	46.1635	47.6003	-0.0327306
South Asia	1961	575541465	348034	2.0412e+08	0.604707	1.70505	NA
SouthAsia	1962	587908454	444035	2.05647e+08	0.755279	2.1592	0.275838
SouthAsia	1963	600714599	517107	2.05175e+08	0.86082	2.52032	0.164564
SouthAsia	1964	613951587	712624	2.06353e+08	1.16072	3.45343	0.378098
SouthAsia	1965	627612861	730421	2.07305e+08	1.16381	3.52342	0.0249739
SouthAsia	1966	641707678	948988	2.08094e+08	1.47885	4.56039	0.299234
SouthAsia	1967	656238709	1328200	2.09007e+08	2.02396	6.35481	0.399596
SouthAsia	1968	671186381	1546372	2.09607e+08	2.30394	7.37749	0.164261
SouthAsia	1969	686524437	1771313	2.08072e+08	2.58012	8.51298	0.145464
SouthAsia	1970	702240391	1883310	2.08895e+08	2.68186	9.01558	0.0632282
SouthAsia	1971	718325237	2282627	2.07964e+08	3.17771	10.9761	0.212029
SouthAsia	1972	734803673	2413434	2.08821e+08	3.28446	11.5574	0.0573055
SouthAsia	1973	751739013	2363699	2.10868e+08	3.14431	11.2094	-0.0206076
SouthAsia	1974	769216130	2275672	2.10818e+08	2.95843	10.7945	-0.0372412
SouthAsia	1975	787298007	3387190	2.11464e+08	4.3023	16.0178	0.488435
SouthAsia	1976	805989727	3198637	2.11327e+08	3.96858	15.136	-0.0556665
SouthAsia	1977	825277191	3770703	2.1159e+08	4.56901	17.8208	0.178847
SouthAsia	1978	845177207	4426231	2.13302e+08	5.23704	20.751	0.173848
SouthAsia	1979	865704597	4626798	2.13341e+08	5.34455	21.6874	0.0453133
SouthAsia	1980	886857186	4897950	2.14198e+08	5.52282	22.8665	0.0586047
SouthAsia	1981	908636852	5249376	2.13516e+08	5.7772	24.5854	0.0717496
SouthAsia	1982	931003725	5404144	2.15803e+08	5.80464	25.042	0.0294831
SouthAsia	1983	953858900	6007612	2.13472e+08	6.29822	28.1424	0.111668
SouthAsia	1984	977072447	6784418	2.15583e+08	6.94362	31.4701	0.129304
SouthAsia	1985	1000539828	7379349	2.15074e+08	7.37537	34.3108	0.0876908
SouthAsia	1986	1024223021	8416386	2.13634e+08	8.21734	39.3963	0.140532
SouthAsia	1987	1048109693	7601235	2.15148e+08	7.25233	35.3303	-0.0968529
SouthAsia	1988	1072153610	9156362	2.13786e+08	8.54016	42.8297	0.204589
SouthAsia	1989	1096311347	9406090	2.14924e+08	8.57976	43.7648	0.0272737
SouthAsia	1990	1120552084	9790548	2.14368e+08	8.73725	45.6717	0.0408733
SouthAsia	1991	1144821968	10367558	2.14429e+08	9.05604	48.3497	0.0589354
SouthAsia	1992	1169113252	10937954	2.13597e+08	9.35577	51.2084	0.0550174
SouthAsia	1993	1193498587	11342103	2.14153e+08	9.50324	52.9626	0.0369492
SouthAsia	1994	1218086245	12239026	2.14139e+08	10.0477	57.1546	0.0790791
SouthAsia	1995	1242942479	12942782	2.14005e+08	10.413	60.4789	0.057501
SouthAsia	1996	1268081288	13489637	2.13731e+08	10.6378	63.1151	0.0422517
SouthAsia	1997	1293437542	14066000	2.14851e+08	10.8749	65.4686	0.0427264
SouthAsia	1998	1318900566	14557733	2.14941e+08	11.0378	67.729	0.034959
SouthAsia	1999	1344319203	15044848	2.15133e+08	11.1914	69.9329	0.0334609
SouthAsia	2000	1369575090	14389896	2.14995e+08	10.5068	66.9313	-0.0435333
SouthAsia	2001	1394612331	14861682	2.14979e+08	10.6565	69.1308	0.0327859
SouthAsia	2002	1419427270	14143418	2.15056e+08	9.96417	65.7663	-0.0483299
SouthAsia	2003	1444015712	14641343	2.14753e+08	10.1393	68.1777	0.0352054
SouthAsia	2004	1468392347	15408370	2.13976e+08	10.4934	72.0097	0.0523877
SouthAsia	2005	1492558536	16720462	2.1385e+08	11.2026	78.188	0.0851545
SouthAsia	2006	1516520237	17912893	2.13681e+08	11.8118	83.8299	0.0713157
SouthAsia	2007	1540237747	18344027	2.13202e+08	11.9099	86.0405	0.0240684
SouthAsia	2008	1563616930	19291119	2.12881e+08	12.3375	90.6192	0.0516294
SouthAsia	2009	1586537062	20376615	2.13168e+08	12.8435	95.5895	0.0562692
SouthAsia	2010	1608921924	21097365	2.12628e+08	13.1127	99.2219	0.0353714
SouthAsia	2011	1630721468	22093918	2.13465e+08	13.5486	103.502	0.0472359
SouthAsia	2012	1651985115	2.1012e+07	2.1356e+08	12.7192	98.389	-0.0489702
SouthAsia	2013	1672859781	2.13077e+07	2.13868e+08	12.7373	99.6301	0.0140737
SouthAsia	2014	1693552671	2.16439e+07	2.13844e+08	12.7802	101.213	0.0157784
SouthAsia	2015	1714213616	2.21852e+07	2.13815e+08	12.9419	103.759	0.0250102
SouthAsia	2016	1734885871	2.13734e+07	2.14346e+08	12.3198	99.7149	-0.0365904
SouthAsia	2017	1755525533	2.18471e+07	2.1455e+08	12.4447	101.828	0.0221597
SouthAsia	2018	1776087447	2.26022e+07	2.13926e+08	12.7258	105.654	0.0345636
CISRussia	1961	217357730	859000	2.39944e+08	3.95201	3.58	NA
CISRussia	1962	220785914	1070000	2.40449e+08	4.84632	4.45	0.245634
CISRussia	1963	224111524	1360000	2.38596e+08	6.06841	5.7	0.271028
CISRussia	1964	227269969	1759000	2.37062e+08	7.73969	7.42	0.293382
CISRussia	1965	230218374	2282000	2.36477e+08	9.91233	9.65	0.297328
CISRussia	1966	232931727	2656000	2.33803e+08	11.4025	11.36	0.163891
CISRussia	1967	235428232	3089000	2.33485e+08	13.1208	13.23	0.163027
CISRussia	1968	237762972	3454000	2.33063e+08	14.5271	14.82	0.118161
CISRussia	1969	240016825	3798000	2.33436e+08	15.8239	16.27	0.0995947
CISRussia	1970	242251448	4605000	2.33047e+08	19.0092	19.76	0.21248
CISRussia	1971	244487287	5182000	2.32794e+08	21.1954	22.26	0.125299
CISRussia	1972	246716673	5606000	2.32614e+08	22.7224	24.1	0.0818217
CISRussia	1973	248939811	6224000	2.32325e+08	25.002	26.79	0.110239
CISRussia	1974	251148576	6696000	2.32904e+08	26.6615	28.75	0.0758355
CISRussia	1975	253339331	7339000	2.32394e+08	28.9691	31.58	0.0960275
CISRussia	1976	255514016	7252000	2.3251e+08	28.382	31.19	-0.0118545
CISRussia	1977	257685505	7522000	2.32591e+08	29.1906	32.34	0.0372311
CISRussia	1978	259873060	7658000	2.3199e+08	29.4682	33.01	0.0180803
CISRussia	1979	262100476	7467000	2.31391e+08	28.4891	32.27	-0.0249412
CISRussia	1980	264383012	8262000	2.31493e+08	31.2501	35.69	0.106468
CISRussia	1981	266707707	8383000	2.31703e+08	31.4314	36.18	0.0146454
CISRussia	1982	269060553	9038000	2.31744e+08	33.591	39	0.0781343
CISRussia	1983	271450944	10302000	2.31923e+08	37.9516	44.42	0.139854
CISRussia	1984	273891079	10279000	2.31666e+08	37.5295	44.37	-0.00223258
CISRussia	1985	276375487	10950000	2.31795e+08	39.62	47.24	0.0652787
CISRussia	1986	278917921	11475000	2.31912e+08	41.1411	49.48	0.0479452
CISRussia	1987	281473712	11787000	2.32073e+08	41.876	50.79	0.0271895
CISRussia	1988	283907665	11587000	2.31555e+08	40.8126	50.04	-0.0169678
CISRussia	1989	286042519	9918000	2.29956e+08	34.6732	43.13	-0.144041
CISRussia	1990	287751316	8738000	2.28923e+08	30.3665	38.17	-0.118976
CISRussia	1991	288991357	7778000	2.28899e+08	26.9143	33.98	-0.109865
CISRussia	1992	281968800	5051000	2.22693e+08	17.9133	22.6815	-0.350604
CISRussia	1993	282480760	3750900	2.20316e+08	13.2784	17.0251	-0.257395
CISRussia	1994	282700293	2428000	2.18952e+08	8.5886	11.0892	-0.352689
CISRussia	1995	282687624	2408000	2.1777e+08	8.51824	11.0575	-0.00823723
CISRussia	1996	282458134	2073000	2.14761e+08	7.33914	9.65258	-0.13912
CISRussia	1997	282027183	2471327	2.15636e+08	8.76273	11.4606	0.19215
CISRussia	1998	281459755	2288006	2.13445e+08	8.12907	10.7194	-0.0741792
CISRussia	1999	280834247	2324507	2.1197e+08	8.27715	10.9662	0.0159532
CISRussia	2000	280217637	2317653	2.09279e+08	8.2709	11.0745	-0.00294858
CISRussia	2001	279640035	2473070	2.07582e+08	8.84376	11.9137	0.0670579
CISRussia	2002	279125167	2.26138e+06	2.05787e+08	8.10166	10.9889	-0.0855995
CISRussia	2003	278724108	2.17869e+06	2.04792e+08	7.81665	10.6386	-0.0365651
CISRussia	2004	278490628	2.12231e+06	2.03864e+08	7.62075	10.4104	-0.0258784
CISRussia	2005	278464221	2.28756e+06	2.03616e+08	8.2149	11.2346	0.0778622
CISRussia	2006	278664390	2.58129e+06	2.03281e+08	9.26308	12.6981	0.128405
CISRussia	2007	279090964	2.76479e+06	2.03359e+08	9.90641	13.5956	0.0710883
CISRussia	2008	279735148	3.17892e+06	2.03166e+08	11.364	15.6468	0.149786
CISRussia	2009	280576388	3.18802e+06	2.03253e+08	11.3624	15.685	0.00286398
CISRussia	2010	281591986	3.27816e+06	2.03372e+08	11.6415	16.119	0.0282748
CISRussia	2011	282778380	3.58712e+06	2.03771e+08	12.6853	17.6036	0.0942472
CISRussia	2012	284118833	3.56942e+06	2.03866e+08	12.5631	17.5087	-0.00493313
CISRussia	2013	285558484	3.65259e+06	2.04263e+08	12.7911	17.8819	0.0233014
CISRussia	2014	287027553	3.644e+06	2.04243e+08	12.6956	17.8415	-0.00235312
CISRussia	2015	288469309	3.72672e+06	2.04442e+08	12.9189	18.2287	0.0226993
CISRussia	2016	289861302	4.11134e+06	2.04446e+08	14.1838	20.1097	0.103207
CISRussia	2017	291194005	4.35012e+06	2.04593e+08	14.9389	21.2622	0.0580779
CISRussia	2018	292440607	4.47472e+06	2.04771e+08	15.3013	21.8523	0.0286426
World	1961	3090924244	1.13908e+07	1.32864e+09	3.68524	8.57326	NA
world	1962	3149480331	1.28541e+07	1.33246e+09	4.08133	9.64684	0.12846
world	1963	3210038155	1.45122e+07	1.32191e+09	4.52087	10.9782	0.128994
world	1964	3272992287	1.62639e+07	1.33597e+09	4.96911	12.1739	0.120706
world	1965	3338573657	1.8758e+07	1.3451e+09	5.61857	13.9454	0.153355
world	1966	3406888027	2.18293e+07	1.34425e+09	6.40739	16.239	0.163731
world	1967	3477709941	2.38274e+07	1.3539e+09	6.85146	17.5991	0.0915344
world	1968	3550513899	2.60409e+07	1.36352e+09	7.3344	19.0982	0.0928975
world	1969	3624571579	2.81424e+07	4.34985e+09	7.76433	6.46973	0.0806987
world	1970	3699306280	3.13424e+07	3.59725e+09	8.47251	8.71289	0.113709
world	1971	3774609811	3.33407e+07	2.97594e+09	8.83289	11.2034	0.0637565
world	1972	3850483484	3.58251e+07	2.77896e+09	9.30405	12.8915	0.0745149
world	1973	3926597019	3.86805e+07	3.55725e+09	9.8509	10.8737	0.0797054
world	1974	4002592535	3.83033e+07	2.50115e+09	9.56963	15.3143	-0.00975219
world	1975	4078257046	4.35828e+07	3.73867e+09	10.6866	11.6573	0.137833
world	1976	4153417176	4.4774e+07	1.78065e+09	10.78	25.1448	0.0273325
world	1977	4228226569	4.87965e+07	1.90578e+09	11.5407	25.6045	0.0898407
world	1978	4303221711	5.34571e+07	1.6699e+09	12.4226	32.0122	0.0955109
world	1979	4379161042	5.64453e+07	1.94953e+09	12.8895	28.9533	0.0558981
world	1980	4456625493	6.00476e+07	4.75503e+09	13.4738	12.6282	0.0638192
world	1981	4535586398	6.01351e+07	1.9387e+09	13.2585	31.0183	0.00145787
world	1982	4615944174	6.11352e+07	1.87148e+09	13.2444	32.6668	0.0166307
world	1983	4698094770	6.59067e+07	1.81698e+09	14.0284	36.2727	0.0780476
world	1984	4782504041	7.00874e+07	1.78234e+09	14.655	39.3232	0.0634339
world	1985	4869379800	7.00153e+07	1.81808e+09	14.3787	38.5106	-0.00102795
world	1986	4958990159	7.1905e+07	1.67475e+09	14.4999	42.9348	0.0269895
world	1987	5050907499	7.50806e+07	1.63794e+09	14.8648	45.8384	0.0441639
world	1988	5143774087	7.88457e+07	1.69865e+09	15.3284	46.4166	0.0501474
world	1989	5235752842	7.80328e+07	1.70578e+09	14.9038	45.7463	-0.0103095
world	1990	5325506585	7.64177e+07	1.62418e+09	14.3494	47.0501	-0.0206987
world	1991	5412677635	7.47721e+07	1.583e+09	13.8143	47.2343	-0.0215339
world	1992	5497277866	7.2904e+07	1.49386e+09	13.2618	48.8025	-0.0249841
world	1993	5579926150	7.122e+07	1.49969e+09	12.7636	47.4898	-0.0230989
world	1994	5661450109	7.22723e+07	1.49298e+09	12.7657	48.4081	0.0147759
world	1995	5742483977	7.7953e+07	1.46663e+09	13.5748	53.151	0.078601
world	1996	5823134848	8.23371e+07	1.48744e+09	14.1396	55.355	0.0562397
world	1997	5903260990	8.09793e+07	1.47618e+09	13.7177	54.8572	-0.0164907
world	1998	5982980462	8.25545e+07	1.47504e+09	13.7982	55.9678	0.0194528
world	1999	6062393757	8.47033e+07	1.46647e+09	13.9719	57.7601	0.0260279
world	2000	6141612470	8.07279e+07	1.4861e+09	13.1444	54.3219	-0.0469327
world	2001	6220704043	8.16722e+07	2.27828e+09	13.1291	35.8481	0.0116967
world	2002	6299805275	8.42651e+07	2.8104e+09	13.3758	29.9833	0.0317478
world	2003	6379170300	8.68905e+07	1.80632e+09	13.621	48.1036	0.0311563
world	2004	6459099913	8.93364e+07	1.7338e+09	13.8311	51.5264	0.0281503
world	2005	6539807672	8.99391e+07	1.54554e+09	13.7526	58.1926	0.00674615
world	2006	6621384212	9.27103e+07	1.66678e+09	14.0017	55.6225	0.030812
world	2007	6703783585	9.60199e+07	1.56256e+09	14.3232	61.4502	0.0356977
world	2008	6786899972	9.45553e+07	1.72291e+09	13.932	54.8812	-0.0152534
world	2009	6870554617	9.69706e+07	1.67054e+09	14.1139	58.0473	0.0255442
world	2010	6954587825	1.01046e+08	1.57605e+09	14.5295	64.1137	0.0420323
world	2011	7038935576	1.04436e+08	1.72646e+09	14.8369	60.4914	0.0335412
world	2012	7123546990	1.04764e+08	1.62625e+09	14.7067	64.4205	0.00314249
world	2013	7208278356	1.06562e+08	2.09444e+09	14.7832	50.8782	0.0171595
world	2014	7292963509	1.0693e+08	1.69339e+09	14.662	63.1451	0.00345317
world	2015	7377444577	1.05971e+08	1.65779e+09	14.3641	63.923	-0.00896832
world	2016	7461642127	1.07111e+08	1.65676e+09	14.3548	64.6506	0.0107592
world	2017	7545449703	1.09172e+08	1.70261e+09	14.4686	64.1205	0.0192457
world	2018	7628651245	1.07734e+08	1.70525e+09	14.1222	63.1776	-0.0131763

## Sheet: Table S5
Table S5. N fertiliser production per country (tN) and exports as percentage of production. Reference year: 2018. Source: IFASTAT.
Country	Production	Exports	Exports as % production
Unit	tN	tN	.
Afghanistan	2021-05-01	0.0	0.0%
Albania	0.0	0.0	0.0%
Algeria	1525.0	1526.3	3.5%
Argentina	415.3	23.2	0.1%
Armenia	0.0	0.0	0.0%
Australia	366.8	99.2	0.2%
Austria	146.1	208.2	0.5%
Azerbaijan	0.0	0.0	0.0%
Bangladesh	544.3	0.0	0.0%
Belarus	859.4	466.6	1.1%
Belgium and Luxemburg	787.6	1042.4	2.4%
Bosnia and Herzegovina	13.2	2021-03-08	0.0%
Brazil	667.9	57.7	0.1%
Bulgaria	305.4	99.5	0.2%
Cameroon	0.0	0.0	0.0%
Canada	3370.0	1275.2	2.9%
Chile	25.3	134.4	0.3%
China	28943.4	4752-08-01	10.9%
Colombia	92.4	47.7	0.1%
Costa Rica	0.0	2021-07-09	0.0%
Côte d'Ivoire	0.0	2021-02-09	0.0%
Croatia	263.5	219.5	0.5%
Cuba	2021-09-04	0.0	0.0%
Cyprus	0.0	0.0	0.0%
Czechia	204.1	142.6	0.3%
Czechoslovakia (former)	0.0	0.0	0.0%
Denmark	0.0	0.0	0.0%
Dominican Republic	0.0	0.0	0.0%
Ecuador	0.0	0.0	0.0%
Egypt	3423-07-01	2157-08-01	5.0%
El Salvador	0.0	2021-05-07	0.0%
Estonia	0.0	0.4	0.0%
Ethiopia	0.0	0.0	0.0%
Finland	277.7	187.6	0.4%
Former Soviet Union	0.0	0.0	0.0%
France	994.6	289.8	0.7%
Georgia	167.4	166.7	0.4%
Germany	1398.2	815.2	1.9%
Greece	141.1	72.5	0.2%
Guatemala	0.0	2021-06-09	0.0%
Hungary	299.4	166.7	0.4%
Iceland	0.0	0.0	0.0%
India	13336.8	0.0	0.0%
Indonesia	3660-03-01	531.9	1.2%
Iran	2769-07-01	1832.1	4.2%
Iraq	72.2	0.0	0.0%
Ireland	0.0	0.6	0.0%
Israel	0.0	16.3	0.0%
Italy	424.2	112.7	0.3%
Japan	289.1	89.7	0.2%
Jordan	144.9	151.6	0.3%
Kazakhstan	43.5	49.7	0.1%
Kenya	0.0	2021-11-07	0.0%
Korea DPR	65.0	0.0	0.0%
Korea Republic	280.6	240.2	0.6%
Kuwait	257.9	0.0	0.0%
Kyrgyzstan	0.0	0.0	0.0%
Latvia	0.0	2021-09-08	0.0%
Lebanon	0.0	0.0	0.0%
Libya	121.0	115.9	0.3%
Lithuania	892.4	873.8	2.0%
Malaysia	747.9	703.3	1.6%
Mauritius	0.0	0.0	0.0%
Mexico	479.6	87.1	0.2%
Moldova Republic of	0.0	0.0	0.0%
Morocco	1295.9	1229.9	2.8%
Myanmar	52.5	0.0	0.0%
Nepal	0.0	0.0	0.0%
Netherlands	1553.0	1653.2	3.8%
New Zealand	111.5	0.0	0.0%
Nicaragua	0.0	0.0	0.0%
Nigeria	724.3	385.6	0.9%
North Macedonia	0.0	0.0	0.0%
Norway	734.0	661.7	1.5%
Others Africa	17.3	17.3	0.0%
Others East Asia	0.0	0.0	0.0%
Others Latin America	128.3	109.9	0.3%
Others Oceania	0.0	0.0	0.0%
Others West Asia	2837-02-01	2835-03-01	6.5%
Pakistan	2972-05-01	169.6	0.4%
Paraguay	0.0	0.0	0.0%
Peru	2021-12-02	2021-01-06	0.0%
Philippines	51.8	8.0	0.0%
Poland	1744.0	494.2	1.1%
Portugal	126.0	69.7	0.2%
Qatar	2507-01-01	2565-06-01	5.9%
Romania	488.4	110.1	0.3%
Russian Federation	9429-06-01	7023-02-01	16.2%
Saudi Arabia	2760-08-01	2713-09-01	6.2%
Senegal	2021-08-04	19.3	0.0%
Serbia	98.6	40.5	0.1%
Slovak Republic	363.8	304.3	0.7%
Slovenia	0.0	0.6	0.0%
South Africa	157.7	15.6	0.0%
Spain	612.3	350.2	0.8%
Sri Lanka	0.0	0.0	0.0%
Sudan	0.0	0.0	0.0%
Sweden	99.9	113.0	0.3%
Switzerland	2021-03-04	2021-05-05	0.0%
Syria	21.6	0.0	0.0%
Taiwan, China	139.7	85.6	0.2%
Tajikistan	0.0	0.0	0.0%
Tanzania	0.0	17.9	0.0%
Thailand	138.6	55.5	0.1%
Trinidad and Tobago	882.9	667.0	1.5%
Tunisia	133.0	45.9	0.1%
Turkey	1000.0	200.5	0.5%
Turkmenistan	507.0	92.6	0.2%
U.S.A.	13616.8	1973-09-01	4.5%
Ukraine	1028.7	128.3	0.3%
United Kingdom	282.0	69.5	0.2%
Uruguay	0.0	0.5	0.0%
Uzbekistan	898.0	225.3	0.5%
Venezuela	198.3	81.7	0.2%
Viet Nam	1064.6	109.7	0.3%
Yugoslavia (former)	0.0	0.0	0.0%
Zambia	0.0	0.0	0.0%
Zimbabwe	13.2	0.3	0.0%
WORLD	117646.3	43457.6	36.9%

## Sheet: Table S6
Table S6. N2O EFs and estimated direct and indirect field emissions
						DIRECT EMISSIONS
						Emission factors - urea				Emission factors - soil direct																						Estimated N2O direct emissions
						IPCC (2006)				IPCC (Ref 2019)								N2O-N Estimated this study														IPCC (Ref 2019)								N2O-N Estimated this study
Source	Agri-Footprint		IPCC	FAOSTAT	IFASTAT AND FAOSTAT	CO2-C UREA				N2O-N IPCC world				IPCC disgregated (dry-wet)				N2Oworld				N2Oblonk					N2Ocountry					ton N2O (EF: IPCCworld)				IPCC disgregated (dry-wet)				N2Oworld				N2Oblonk				N2Ocountry
COD	Region	Country	Climate Koppen	N applied	TOTAL UREA and UAN	..	..	..	..	..	..	..	..	..	..	..	..	..	..	..	..	..	..	..	..	..	..	..	..	..	..	tN2O-N	tN2O-N	tN2O-N	tN2O-N	tN2O-N	tN2O-N	tN2O-N	tN2O-N	tN2O-N	tN2O-N	tN2O-N	tN2O-N	tN2O-N	tN2O-N	tN2O-N	tN2O-N	tN2O-N	tN2O-N
				ton N18 FAO	t (UREA)	Value	StDev	min (uncertainty range)	max (uncertainty range)	Value	StDev	min (uncertainty range)	max (uncertainty range)	Value	StDev	min (uncertainty range)	max (uncertainty range)	Mean	StDev	min	max	Mean	StDev	min	max	level	Mean	StDev	min	max	Level	Mean	StDev	min (uncertainty range)	max (uncertainty range)	Mean	StDev	min (uncertainty range)	max (uncertainty range)	Mean	StDev	min	max	Mean	StDev	min	max	Mean	StDev
1	Middle East	Afghanistan	dry	46613.5	91909.4	0.2	0.1	0.1	0.3	0.01	0.009	0.001	0.018	0.005	0.006	-0.001	0.011	0.009	0.022	-0.03223	0.46	0.009	0.022	-0.032	0.46	Global	0.009	0.022	-0.032	0.46	Global	470.408	420.534	22.7951	6072.13	240.568	294.865	5.23337	3478.6	377.63	754.733	0.69221	16295.8	390.109	933.681	0.606987	21720	392.961	907.735
2	Europe	Albania	wet	24769.1	33245.2	0.2	0.1	0.1	0.3	0.01	0.009	0.001	0.018	0.016	0.003	0.013	0.019	0.009	0.022	-0.03224	0.46	0.007	0.014	-0.03	0.108	Regional	0.007	0.014	-0.03	0.108	Regional	248.8	223.375	15.4203	2352.68	396.415	75.3068	193.204	820.682	195.66	438.861	0.115825	13385.6	171.683	303.119	1.2076	6241.35	175.21	323.083
3	Africa	Algeria	dry	70200	53398.2	0.2	0.1	0.1	0.3	0.01	0.009	0.001	0.018	0.005	0.006	-0.001	0.011	0.009	0.022	-0.03225	0.46	0.003	0.006	-0.004	0.019	Regional	0.003	0.006	-0.004	0.019	Regional	707.337	623.135	39.3924	8765.55	344.179	402.031	7.98693	6292.33	593.529	1372.58	2.82755	24346.5	210.142	402.405	1.11431	6617.87	206.34	389.545
4	Oceania	American_Samoa	wet	NA	NA	NA	NA	NA	NA	NA	NA	NA	NA	NA	NA	NA	NA	NA	NA	NA	NA	NA	NA	NA	NA	NA	NA	NA	NA	NA	NA	NA	NA	NA	NA	NA	NA	NA	NA	NA	NA	NA	NA	NA	NA	NA	NA	NA	NA
5	Europe	Andorra	wet	NA	NA	NA	NA	NA	NA	NA	NA	NA	NA	NA	NA	NA	NA	NA	NA	NA	NA	NA	NA	NA	NA	NA	NA	NA	NA	NA	NA	NA	NA	NA	NA	NA	NA	NA	NA	NA	NA	NA	NA	NA	NA	NA	NA	NA	NA
6	Africa	Angola	wet	21942.5	15879.5	0.2	0.1	0.1	0.3	0.01	0.009	0.001	0.018	0.016	0.003	0.013	0.019	0.009	0.022	-0.03228	0.46	0.003	0.006	-0.004	0.019	Regional	0.003	0.006	-0.004	0.019	Regional	219.277	198.446	11.1944	2447.07	352.448	65.2342	176.545	667.685	187.057	404.561	0.139667	5803.51	67.3769	130.777	0.183776	2232.55	65.8444	151.137
7	Latin America	Anguilla	wet	NA	NA	NA	NA	NA	NA	NA	NA	NA	NA	NA	NA	NA	NA	NA	NA	NA	NA	NA	NA	NA	NA	NA	NA	NA	NA	NA	NA	NA	NA	NA	NA	NA	NA	NA	NA	NA	NA	NA	NA	NA	NA	NA	NA	NA	NA
8	Latin America	Antigua_and_Barbuda	wet	2021-08-06	0	0.2	0.1	0.1	0.3	0.01	0.009	0.001	0.018	0.016	0.003	0.013	0.019	0.009	0.022	-0.0323	0.46	0.024	0.037	-0.012	0.144	Regional	0.024	0.037	-0.012	0.144	Regional	0.0863191	0.0747686	0.00423996	1.08787	0.137755	0.0257705	0.0690781	0.260528	0.0735395	0.197723	0.000164322	7.56395	0.209398	0.314657	0.00234489	5.62621	0.210318	0.314641
9	Latin America	Argentina	dry	1.16052e+06	1.82602e+06	0.2	0.1	0.1	0.3	0.01	0.009	0.001	0.018	0.005	0.006	-0.001	0.011	0.009	0.022	-0.03231	0.46	0.024	0.037	-0.012	0.144	Regional	0.024	0.037	-0.012	0.144	Regional	11672.9	10775.6	555.376	137502	5920.96	7253.2	84.1919	110963	9834.07	22837.8	17.9248	500439	28341.2	39409.8	454.01	785753	28505.7	42037
10	CIS	Armenia	wet	90106.3	53918	0.2	0.1	0.1	0.3	0.01	0.009	0.001	0.018	0.016	0.003	0.013	0.019	0.009	0.022	-0.03232	0.46	0.003	0.002	0.0007	0.005	Regional	0.003	0.002	0.0007	0.005	Regional	901.717	801.007	40.124	10872	1441.52	267.656	701.58	2747.83	750.202	1768.97	3.10162	43024.4	240.917	153.218	26.3561	1530.16	237.751	146.164
11	Latin America	Aruba	dry	NA	NA	NA	NA	NA	NA	NA	NA	NA	NA	NA	NA	NA	NA	NA	NA	NA	NA	NA	NA	NA	NA	NA	NA	NA	NA	NA	NA	NA	NA	NA	NA	NA	NA	NA	NA	NA	NA	NA	NA	NA	NA	NA	NA	NA	NA
12	Oceania	Australia	dry	1411216	2.04659e+06	0.2	0.1	0.1	0.3	0.01	0.009	0.001	0.018	0.005	0.006	-0.001	0.011	0.009	0.022	-0.03234	0.46	0.005	0.007	0.0002	0.034	Regional	0.01	0.011	0.0002	0.034	Country	14128.4	12881.7	519.03	190723	7156.92	8250.15	102.548	119726	11754.9	26033.8	10.5129	481469	6877.35	9589.2	100.443	192295	14353.3	14649.1
13	Europe	Austria	wet	113136	32853.2	0.2	0.1	0.1	0.3	0.01	0.009	0.001	0.018	0.016	0.003	0.013	0.019	0.009	0.022	-0.03235	0.46	0.007	0.014	-0.03	0.108	Regional	0.007	0.014	-0.03	0.108	Regional	1118.82	1103.15	57.426	38730.6	1818.33	333.121	874.993	3302.59	995.836	2241.1	2.79612	46952.4	812.385	1582.59	3.99259	29903	835.525	1627.77
14	CIS	Azerbaijan	wet	118934	12581.4	0.2	0.1	0.1	0.3	0.01	0.009	0.001	0.018	0.016	0.003	0.013	0.019	0.009	0.022	-0.03236	0.46	0.003	0.002	0.0007	0.005	Regional	0.003	0.002	0.0007	0.005	Regional	1191.91	1135.91	38.5957	20757.4	1906.45	353.796	931.229	3436.09	940.231	1958.47	2.22616	33680.7	319.955	197.861	34.5427	2256.72	318.124	201.955
15	Latin America	Bahamas	wet	1989-01-01	2062-07-01	0.2	0.1	0.1	0.3	0.01	0.009	0.001	0.018	0.016	0.003	0.013	0.019	0.009	0.022	-0.03237	0.46	0.024	0.037	-0.012	0.144	Regional	0.024	0.037	-0.012	0.144	Regional	19.8973	17.7148	1.19213	195.894	31.8383	5.84829	16.2469	57.4023	16.7051	42.1997	0.0420472	1522.65	48.1269	78.468	0.363426	2016.81	49.5646	76.7847
16	Middle East	Bahrain	dry	1778.8	322	0.2	0.1	0.1	0.3	0.01	0.009	0.001	0.018	0.005	0.006	-0.001	0.011	0.009	0.022	-0.03238	0.46	0.009	0.022	-0.032	0.46	Global	0.009	0.022	-0.032	0.46	Global	17.8101	16.0668	1.12776	196.769	9.06697	11.3912	0.178742	216.287	15.3807	41.4557	0.0234167	1224.65	14.7652	32.6987	0.0216882	617.321	15.4312	66.8598
17	South Asia	Bangladesh	wet	1330580	0	0.2	0.1	0.1	0.3	0.01	0.009	0.001	0.018	0.016	0.003	0.013	0.019	0.009	0.022	-0.03239	0.46	0.007	0.008	0.0002	0.028	Regional	0.007	0.008	0.0002	0.028	Regional	13202.7	12173.7	507.642	251714	21368	4053.31	11141.3	41179	11343.4	25071	15.3626	648895	9777.13	11744.4	262.163	284243	9457.17	9889.16
18	Latin America	Barbados	wet	230.2	238.7	0.2	0.1	0.1	0.3	0.01	0.009	0.001	0.018	0.016	0.003	0.013	0.019	0.009	0.022	-0.0324	0.46	0.024	0.037	-0.012	0.144	Regional	0.024	0.037	-0.012	0.144	Regional	2.26791	1.92319	0.124376	20.5169	3.6638	0.679036	1.68354	6.71674	1.91461	4.77837	0.0016499	134.909	5.76568	9.44069	0.0873284	281.017	5.55415	8.11134
19	CIS	Belarus	wet	404895	527580	0.2	0.1	0.1	0.3	0.01	0.009	0.001	0.018	0.016	0.003	0.013	0.019	0.009	0.022	-0.03241	0.46	0.003	0.002	0.0007	0.005	Regional	0.003	0.002	0.0007	0.005	Regional	4082.39	3632.68	230.544	47515.9	6460.16	1217.21	3129.51	13830.2	3664.91	9393.19	9.10972	255642	1067.91	673.434	126.513	7975.7	1085.38	683.383
20	Europe	Belgium	wet	174798	95709.8	0.2	0.1	0.1	0.3	0.01	0.009	0.001	0.018	0.016	0.003	0.013	0.019	0.009	0.022	-0.03242	0.46	0.007	0.014	-0.03	0.108	Regional	0.037	0.044	0.01	0.088	Country	1758.6	1640.33	76.6215	30292.9	2780.15	509.341	1318.29	5287.79	1522.27	4280.04	3.54116	131150	1253.28	2028.94	2.89375	30234.1	6525.13	7857.01
21	Latin America	Belize	wet	10704.4	11100.4	0.2	0.1	0.1	0.3	0.01	0.009	0.001	0.018	0.016	0.003	0.013	0.019	0.009	0.022	-0.03243	0.46	0.024	0.037	-0.012	0.144	Regional	0.024	0.037	-0.012	0.144	Regional	106.776	94.6429	6.00522	1135.35	171.455	32.2708	89.7727	300.948	89.2374	215.895	0.222453	5955.42	268.288	398.508	2.46896	6352.83	265.554	381.766
22	Africa	Benin	wet	48059.1	34779.7	0.2	0.1	0.1	0.3	0.01	0.009	0.001	0.018	0.016	0.003	0.013	0.019	0.009	0.022	-0.03244	0.46	0.003	0.006	-0.004	0.019	Regional	0.003	0.006	-0.004	0.019	Regional	488.08	448.851	29.6816	6475.96	767.312	145.462	393.457	1741.67	419.287	893.027	0.720917	15226.6	145.346	281.413	0.280798	6650.18	140.867	290.684
23	Latin America	Bermuda	wet	32.5	33.7	0.2	0.1	0.1	0.3	0.01	0.009	0.001	0.018	0.016	0.003	0.013	0.019	0.009	0.022	-0.03245	0.46	0.024	0.037	-0.012	0.144	Regional	0.024	0.037	-0.012	0.144	Regional	0.323431	0.294546	0.0121453	3.22946	0.519135	0.0982044	0.271363	1.07179	0.275224	0.690792	0.000800881	26.9474	0.810796	1.26007	0.0097811	38.2825	0.810872	1.14153
24	East Asia	Bhutan	wet	1508	1587.3	0.2	0.1	0.1	0.3	0.01	0.009	0.001	0.018	0.016	0.003	0.013	0.019	0.009	0.022	-0.03246	0.46	0.006	0.011	-0.032	0.098	Regional	0.006	0.011	-0.032	0.098	Regional	15.1099	13.7236	0.504475	261.416	24.0663	4.54503	12.34	46.8958	12.959	32.4268	0.0198884	608.924	10.0396	16.5302	0.103366	285.078	9.93581	18.5073
25	Latin America	Bolivia_(Plurinational_State_of)	wet	18413	19094.2	0.2	0.1	0.1	0.3	0.01	0.009	0.001	0.018	0.016	0.003	0.013	0.019	0.009	0.022	-0.03247	0.46	0.024	0.037	-0.012	0.144	Regional	0.024	0.037	-0.012	0.144	Regional	182.484	163.377	8.11874	2170.04	293.252	54.4601	152.692	541.895	166.394	404.797	0.288858	9862.99	453.294	731.422	5.22145	26310.5	446.872	638.462
26	Europe	Bosnia_and_Herzegovina	dry	69452.6	36340	0.2	0.1	0.1	0.3	0.01	0.009	0.001	0.018	0.005	0.006	-0.001	0.011	0.009	0.022	-0.03248	0.46	0.007	0.014	-0.03	0.108	Regional	0.007	0.014	-0.03	0.108	Regional	704.576	615.14	37.6238	6266.16	346.652	388.282	4.87472	5657.29	585.525	1450.46	0.800971	40830.1	533.703	1544.3	2.70158	64970.3	522.045	983.892
27	Africa	Botswana	dry	12644.5	9150-07-01	0.2	0.1	0.1	0.3	0.01	0.009	0.001	0.018	0.005	0.006	-0.001	0.011	0.009	0.022	-0.03249	0.46	0.003	0.006	-0.004	0.019	Regional	0.003	0.006	-0.004	0.019	Regional	126.921	112.694	6.00121	1289.25	61.6298	71.9585	0.574693	1054.59	108.369	308.612	0.184295	11458.3	36.0812	65.8446	0.153654	1174.97	36.8277	70.0408
28	Latin America	Brazil	wet	4.59394e+06	5.82626e+06	0.2	0.1	0.1	0.3	0.01	0.009	0.001	0.018	0.016	0.003	0.013	0.019	0.009	0.022	-0.0325	0.46	0.024	0.037	-0.012	0.144	Regional	0.017	0.027	-0.002	0.132	Country	44767.2	37581.8	2664.62	547290	73641.2	13523.7	38625.9	136488	39180.1	84121.3	60.6997	1.43733e+06	110562	156792	1547.39	2.45323e+06	79589.1	122244
29	Latin America	British_Virgin_Islands	wet	NA	NA	NA	NA	NA	NA	NA	NA	NA	NA	NA	NA	NA	NA	NA	NA	NA	NA	NA	NA	NA	NA	NA	NA	NA	NA	NA	NA	NA	NA	NA	NA	NA	NA	NA	NA	NA	NA	NA	NA	NA	NA	NA	NA	NA	NA
30	East Asia	Brunei_Darussalam	wet	243	0	0.2	0.1	0.1	0.3	0.01	0.009	0.001	0.018	0.016	0.003	0.013	0.019	0.009	0.022	-0.03252	0.46	0.006	0.011	-0.032	0.098	Regional	0.006	0.011	-0.032	0.098	Regional	2.46535	2.3317	0.098327	33.5013	3.88906	0.741748	2.01939	7.962	2.02307	4.80507	0.00321084	156.548	1.58399	2.33736	0.0097687	28.2639	1.5925	2.50693
31	Europe	Bulgaria	wet	339329	208458	0.2	0.1	0.1	0.3	0.01	0.009	0.001	0.018	0.016	0.003	0.013	0.019	0.009	0.022	-0.03253	0.46	0.007	0.014	-0.03	0.108	Regional	0.007	0.014	-0.03	0.108	Regional	3390.73	2964.52	154.936	30866.5	5409.56	1016.35	2399.99	10747.8	2780.08	6241.26	8.80424	150383	2475.81	4579.55	3.59194	80316.5	2372.47	3933.57
32	Africa	Burkina_Faso	dry	56654.9	41000.4	0.2	0.1	0.1	0.3	0.01	0.009	0.001	0.018	0.005	0.006	-0.001	0.011	0.009	0.022	-0.03254	0.46	0.003	0.006	-0.004	0.019	Regional	0.003	0.006	-0.004	0.019	Regional	564.446	498.972	26.7957	5445.59	280.175	334.558	4.16621	6988.48	504.166	1332.65	0.883056	45622.8	160.531	308.229	0.951245	7204.64	168.731	381.373
33	Africa	Burundi	wet	13456.7	9738-04-01	0.2	0.1	0.1	0.3	0.01	0.009	0.001	0.018	0.016	0.003	0.013	0.019	0.009	0.022	-0.03255	0.46	0.003	0.006	-0.004	0.019	Regional	0.003	0.006	-0.004	0.019	Regional	133.383	119.552	6.62686	2019.76	215.94	41.1573	95.9374	428.705	117.091	279.863	0.294348	6612.15	39.4845	96.882	0.121399	4901.11	40.0328	82.6269
34	Africa	Cabo_Verde	dry	NA	NA	NA	NA	NA	NA	NA	NA	NA	NA	NA	NA	NA	NA	NA	NA	NA	NA	NA	NA	NA	NA	NA	NA	NA	NA	NA	NA	NA	NA	NA	NA	NA	NA	NA	NA	NA	NA	NA	NA	NA	NA	NA	NA	NA	NA
35	East Asia	Cambodia	wet	127806	134522	0.2	0.1	0.1	0.3	0.01	0.009	0.001	0.018	0.016	0.003	0.013	0.019	0.009	0.022	-0.03257	0.46	0.006	0.011	-0.032	0.098	Regional	0.006	0.011	-0.032	0.098	Regional	1290.08	1191.47	67.241	24387.3	2048.32	380.18	1023.84	3901.57	1070.88	2398.85	2.50792	58361.4	843.307	1425.8	3.76545	33612.9	822.188	1277.26
[truncated: 198 more rows]
[truncated: 30 more columns]

## Sheet: Table S7
Table S7. Regional and global direct field EFs estimated in this study
[truncated: 11 more rows]

## Sheet: Table S8
Table S8. Countries’ regional classification in Agrifootprint 6.0 and other datasets. Source: Agrifootprint 6.0
[truncated: 219 more rows]

[truncated: 1 more sheets: Supplementary Fig. S1]
